# Supplementary material for: 9-Oxo-4,5-diaza­fluoren-4-ium tetra­chloridoaurate(III)–4,5-diaza­fluoren-9-one (1/1)
Source: Acta Crystallogr Sect E Struct Rep Online. 2009 Feb 28;65(Pt 3):m344. doi: 10.1107/S1600536809006734 (PMC2968535; doi:10.1107/S1600536809006734)
Supplement: Supplementary file 1 [file e-65-0m344-sup1.cif]

##############################################################################
###                                                                        ###
###        Electronic paper (Acta Crystallographica Section E)             ###
###                                                                        ###
##############################################################################
#                                                                            #
# This CIF contains the data in a paper accepted for publication in Acta     #
# Crystallographica Section E. It conforms to the requirements of Notes      #
# for Authors for Section E, and has been peer reviewed under the auspices   #
# of the IUCr Commission on Journals.                                        #
#                                                                            #
# Full details of the Crystallographic Information File format               #
# are given in the paper "The Crystallographic Information File (CIF):       #
# a New Standard Archive File for Crystallography" by S. R. Hall, F. H.      #
# Allen and I. D. Brown [Acta Cryst. (1991), A47, 655-685].                  #
#                                                                            #
# The current version of the core CIF dictionary is obtainable from          #
# ftp://ftp.iucr.org/pub/cif_core.dic. The current version number is 2.4.    #
#                                                                            #
# Software is freely available for graphical display of the structure(s) in  #
# this CIF.  For information consult the CIF home page http://www.iucr.org/  #
# cif/home.html                                                              #
#                                                                            #
# This file may be used for bona fide research purposes within the           #
# scientific community so long as proper attribution is given to the journal # 
# article from which it was obtained.                                        #
#                                                                            #
##############################################################################
                                             
data_global
_audit_creation_method     SHELXL-97
_journal_date_recd_electronic     2009-02-19
_journal_date_accepted     2009-02-24
_journal_name_full     'Acta Crystallographica, Section E'
_journal_year     2009
_journal_volume     65
_journal_issue      3
_journal_page_first     m344
_journal_page_last     m344
_journal_paper_category     QM
_journal_coeditor_code     HY2184
_publ_contact_author
;
     Dr. Seik Weng Ng
     Department of Chemistry
     University of Malaya
     50603 Kuala Lumpur
     Malaysia
;
_publ_contact_author_email     seikweng@um.edu.my
_publ_contact_author_fax     '03 7967 4193'
_publ_contact_author_phone     '03 7967 6778'
_publ_section_title
;
9-Oxo-4,5-diazafluoren-4-ium tetrachloridoaurate(III)--4,5-diazafluoren-9-one
(1/1)
;
loop_
    _publ_author_name
    _publ_author_address
    'Safari, Nasser'
;
Department of Chemistry
General Campus
Shahid Beheshti University
Tehran
Iran
;
    'Amani, Vahid'
;
Department of Chemistry
General Campus
Shahid Beheshti University
Tehran
Iran
;
    'Notash, Behrouz'
;
Department of Chemistry
General Campus
Shahid Beheshti University
Tehran
Iran
;
    'Ng, Seik Weng'
;
Department of Chemistry
University of Malaya
50603 Kuala Lumpur
Malaysia
;
data_I
_audit_creation_method     SHELXL-97
_chemical_name_systematic
;
9-Oxo-4,5-diazafluoren-4-ium tetrachloridoaurate(III)--4,5-diazafluoren-9-one
(1/1)
;
_chemical_name_common     ?
_chemical_formula_moiety     'C11 H7 N2 O +, Au Cl4 -, C11 H6 N2 O'
_chemical_formula_sum     'C22 H13 Au Cl4 N4 O2'
_chemical_formula_iupac     '(C11 H7 N2 O) [Au Cl4], C11 H6 N2 O'
_chemical_formula_weight     704.13
_chemical_melting_point     ?
_symmetry_cell_setting     Triclinic
_symmetry_space_group_name_H-M     'P -1'
_symmetry_space_group_name_Hall     '-P 1'
loop_
    _symmetry_equiv_pos_as_xyz
    'x, y, z'
    '-x, -y, -z'
_cell_length_a     7.10350(10)
_cell_length_b     12.6513(2)
_cell_length_c     13.2366(2)
_cell_angle_alpha     73.2850(10)
_cell_angle_beta     78.4100(10)
_cell_angle_gamma     88.3750(10)
_cell_volume     1115.51(3)
_cell_formula_units_Z     2
_cell_measurement_reflns_used     7741
_cell_measurement_theta_min     2.7
_cell_measurement_theta_max     28.4
_cell_measurement_temperature     118(2)
_exptl_crystal_description     Block
_exptl_crystal_colour     Yellow
_exptl_crystal_size_max     0.20
_exptl_crystal_size_mid     0.10
_exptl_crystal_size_min     0.10
_exptl_crystal_density_diffrn     2.096
_exptl_crystal_density_meas     ?
_exptl_crystal_density_method     'not measured'
_exptl_crystal_F_000     672
_exptl_absorpt_coefficient_mu     7.103
_exptl_absorpt_correction_type     multi-scan
_exptl_absorpt_process_details     '(SADABS; Sheldrick, 1996)'
_exptl_absorpt_correction_T_min     0.3308
_exptl_absorpt_correction_T_max     0.5369
_diffrn_ambient_temperature     118(2)
_diffrn_radiation_type     MoK\a
_diffrn_radiation_wavelength     0.71073
_diffrn_radiation_source     'fine-focus sealed tube'
_diffrn_radiation_monochromator     graphite
_diffrn_measurement_device_type     'Bruker APEXII CCD'
_diffrn_measurement_method     '\f and \w'
_diffrn_detector_area_resol_mean     ?
_diffrn_reflns_number     9343
_diffrn_reflns_av_R_equivalents     0.0161
_diffrn_reflns_av_sigmaI/netI     0.0247
_diffrn_reflns_theta_min     1.64
_diffrn_reflns_theta_max     27.50
_diffrn_reflns_theta_full     27.50
_diffrn_measured_fraction_theta_max     0.982
_diffrn_measured_fraction_theta_full     0.982
_diffrn_reflns_limit_h_min     -9
_diffrn_reflns_limit_h_max     9
_diffrn_reflns_limit_k_min     -16
_diffrn_reflns_limit_k_max     16
_diffrn_reflns_limit_l_min     -17
_diffrn_reflns_limit_l_max     17
_diffrn_standards_number     0
_diffrn_standards_interval_count     .
_diffrn_standards_interval_time     .
_diffrn_standards_decay_%     ?
_reflns_number_total     5044
_reflns_number_gt     4829
_reflns_threshold_expression     I>2\s(I)
_refine_ls_structure_factor_coef     Fsqd
_refine_ls_matrix_type     full
_refine_ls_R_factor_all     0.0256
_refine_ls_R_factor_gt     0.0245
_refine_ls_wR_factor_gt     0.0658
_refine_ls_wR_factor_ref     0.0666
_refine_ls_goodness_of_fit_ref     1.039
_refine_ls_restrained_S_all     1.039
_refine_ls_number_reflns     5044
_refine_ls_number_parameters     302
_refine_ls_number_restraints     1
_refine_ls_hydrogen_treatment     mixed
_refine_ls_weighting_scheme     calc
_refine_ls_weighting_details
         'calc w=1/[\s^2^(Fo^2^)+(0.0509P)^2^+0.1124P] where P=(Fo^2^+2Fc^2^)/3'
_atom_sites_solution_hydrogens     geom
_atom_sites_solution_primary     direct
_atom_sites_solution_secondary     difmap
_refine_ls_shift/su_max     0.001
_refine_ls_shift/su_mean     0.001
_refine_diff_density_max     3.051
_refine_diff_density_min     -1.270
_refine_ls_extinction_method     none
_refine_ls_extinction_coef     ?
loop_
    _atom_type_symbol
    _atom_type_description
    _atom_type_scat_dispersion_real
    _atom_type_scat_dispersion_imag
    _atom_type_scat_source
    'C' 'C' 0.0033 0.0016
                         'International Tables Vol C Tables 4.2.6.8 and 6.1.1.4'
    'H' 'H' 0.0000 0.0000
                         'International Tables Vol C Tables 4.2.6.8 and 6.1.1.4'
    'N' 'N' 0.0061 0.0033
                         'International Tables Vol C Tables 4.2.6.8 and 6.1.1.4'
    'O' 'O' 0.0106 0.0060
                         'International Tables Vol C Tables 4.2.6.8 and 6.1.1.4'
    'Cl' 'Cl' 0.1484 0.1585
                         'International Tables Vol C Tables 4.2.6.8 and 6.1.1.4'
    'Au' 'Au' -2.0133 8.8022
                         'International Tables Vol C Tables 4.2.6.8 and 6.1.1.4'
_computing_data_collection     'APEX2 (Bruker, 2007)'
_computing_cell_refinement     'SAINT (Bruker, 2007)'
_computing_data_reduction     'SAINT (Bruker, 2007)'
_computing_structure_solution     'SHELXS97 (Sheldrick, 2008)'
_computing_structure_refinement     'SHELXL97 (Sheldrick, 2008)'
_computing_molecular_graphics     'X-SEED (Barbour, 2001)'
_computing_publication_material     'publCIF (Westrip, 2009)'
loop_
    _atom_site_type_symbol
    _atom_site_label
    _atom_site_fract_x
    _atom_site_fract_y
    _atom_site_fract_z
    _atom_site_U_iso_or_equiv
    _atom_site_adp_type
    _atom_site_calc_flag
    _atom_site_refinement_flags
    _atom_site_occupancy
    _atom_site_disorder_assembly
    _atom_site_disorder_group
    Au Au1 0.298203(14) 0.304054(8) 0.394619(8) 0.01445(6) Uani d . 1 . .
    Cl Cl1 0.28189(13) 0.32712(7) 0.56013(7) 0.02448(17) Uani d . 1 . .
    Cl Cl2 0.31382(13) 0.49176(6) 0.32181(7) 0.02314(17) Uani d . 1 . .
    Cl Cl3 0.31133(12) 0.28082(6) 0.22834(6) 0.01975(16) Uani d . 1 . .
    Cl Cl4 0.28622(13) 0.11653(6) 0.46788(7) 0.02373(17) Uani d . 1 . .
    O O1 0.1850(4) 0.3950(2) 0.7782(2) 0.0258(5) Uani d . 1 . .
    O O2 0.3590(4) 1.22613(19) 0.9995(2) 0.0239(5) Uani d . 1 . .
    N N1 0.2353(4) 0.7025(2) 0.9069(2) 0.0163(5) Uani d D 1 . .
    H H1 0.247(6) 0.7760(9) 0.885(3) 0.029(11) Uiso d D 1 . .
    N N2 0.2032(4) 0.7897(2) 0.6684(2) 0.0187(5) Uani d . 1 . .
    N N3 0.3136(4) 0.9265(2) 0.8548(2) 0.0156(5) Uani d . 1 . .
    N N4 0.1257(4) 0.8534(2) 1.0949(2) 0.0168(5) Uani d . 1 . .
    C C1 0.2546(5) 0.6495(3) 1.0088(3) 0.0186(6) Uani d . 1 . .
    H H1A 0.2662 0.6912 1.0567 0.022 Uiso calc R 1 . .
    C C2 0.2576(5) 0.5354(3) 1.0441(3) 0.0203(6) Uani d . 1 . .
    H H2 0.2704 0.4994 1.1159 0.024 Uiso calc R 1 . .
    C C3 0.2420(5) 0.4737(3) 0.9747(3) 0.0205(6) Uani d . 1 . .
    H H3 0.2447 0.3954 0.9977 0.025 Uiso calc R 1 . .
    C C4 0.2222(4) 0.5296(3) 0.8712(3) 0.0164(6) Uani d . 1 . .
    C C5 0.2212(4) 0.6449(2) 0.8388(2) 0.0153(6) Uani d . 1 . .
    C C6 0.2012(4) 0.4900(3) 0.7772(3) 0.0181(6) Uani d . 1 . .
    C C7 0.1980(5) 0.5922(3) 0.6874(3) 0.0182(6) Uani d . 1 . .
    C C8 0.1879(5) 0.6097(3) 0.5801(3) 0.0212(7) Uani d . 1 . .
    H H8 0.1825 0.5501 0.5504 0.025 Uiso calc R 1 . .
    C C9 0.1863(5) 0.7187(3) 0.5186(3) 0.0212(7) Uani d . 1 . .
    H H9 0.1809 0.7349 0.4445 0.025 Uiso calc R 1 . .
    C C10 0.1924(5) 0.8047(3) 0.5642(3) 0.0223(7) Uani d . 1 . .
    H H10 0.1888 0.8781 0.5195 0.027 Uiso calc R 1 . .
    C C11 0.2057(4) 0.6848(3) 0.7249(3) 0.0155(6) Uani d . 1 . .
    C C12 0.3999(4) 0.9788(3) 0.7520(3) 0.0181(6) Uani d . 1 . .
    H H12 0.4178 0.9380 0.7009 0.022 Uiso calc R 1 . .
    C C13 0.4636(4) 1.0882(3) 0.7171(3) 0.0180(6) Uani d . 1 . .
    H H13 0.5212 1.1206 0.6436 0.022 Uiso calc R 1 . .
    C C14 0.4435(4) 1.1511(2) 0.7894(3) 0.0176(6) Uani d . 1 . .
    H H14 0.4858 1.2264 0.7675 0.021 Uiso calc R 1 . .
    C C15 0.3585(4) 1.0977(2) 0.8947(3) 0.0154(6) Uani d . 1 . .
    C C16 0.2951(4) 0.9874(2) 0.9225(2) 0.0139(6) Uani d . 1 . .
    C C17 0.3142(4) 1.1372(2) 0.9930(3) 0.0165(6) Uani d . 1 . .
    C C18 0.2124(4) 1.0415(2) 1.0813(3) 0.0162(6) Uani d . 1 . .
    C C19 0.1345(4) 1.0290(3) 1.1887(3) 0.0181(6) Uani d . 1 . .
    H H19 0.1383 1.0876 1.2200 0.022 Uiso calc R 1 . .
    C C20 0.0503(4) 0.9262(3) 1.2485(3) 0.0199(6) Uani d . 1 . .
    H H20 -0.0062 0.9133 1.3226 0.024 Uiso calc R 1 . .
    C C21 0.0490(4) 0.8422(3) 1.1996(3) 0.0195(6) Uani d . 1 . .
    H H21 -0.0094 0.7729 1.2426 0.023 Uiso calc R 1 . .
    C C22 0.2039(4) 0.9522(2) 1.0394(2) 0.0143(5) Uani d . 1 . .
loop_
    _atom_site_aniso_label
    _atom_site_aniso_U_11
    _atom_site_aniso_U_22
    _atom_site_aniso_U_33
    _atom_site_aniso_U_12
    _atom_site_aniso_U_13
    _atom_site_aniso_U_23
    Au1 0.01648(8) 0.01391(8) 0.01188(8) 0.00013(5) -0.00036(5) -0.00370(5)
    Cl1 0.0377(5) 0.0222(4) 0.0142(4) 0.0028(3) -0.0047(3) -0.0066(3)
    Cl2 0.0343(4) 0.0151(4) 0.0193(4) -0.0012(3) -0.0052(3) -0.0038(3)
    Cl3 0.0262(4) 0.0187(4) 0.0144(4) -0.0011(3) -0.0020(3) -0.0061(3)
    Cl4 0.0333(4) 0.0151(4) 0.0194(4) 0.0019(3) -0.0005(3) -0.0030(3)
    O1 0.0391(14) 0.0147(11) 0.0241(13) -0.0037(10) -0.0044(11) -0.0072(10)
    O2 0.0348(13) 0.0135(11) 0.0251(13) 0.0004(9) -0.0077(11) -0.0074(10)
    N1 0.0197(12) 0.0112(12) 0.0171(13) 0.0000(9) -0.0020(10) -0.0038(10)
    N2 0.0205(13) 0.0146(12) 0.0195(14) -0.0029(10) -0.0032(11) -0.0030(10)
    N3 0.0171(12) 0.0149(12) 0.0136(12) -0.0002(9) -0.0016(10) -0.0033(10)
    N4 0.0180(12) 0.0155(12) 0.0162(13) -0.0018(9) -0.0016(10) -0.0048(10)
    C1 0.0229(15) 0.0171(14) 0.0161(15) -0.0012(11) -0.0014(12) -0.0068(12)
    C2 0.0255(16) 0.0161(15) 0.0177(16) 0.0011(12) -0.0038(13) -0.0031(12)
    C3 0.0228(16) 0.0151(14) 0.0211(16) 0.0004(12) -0.0026(13) -0.0024(12)
    C4 0.0178(14) 0.0136(14) 0.0189(15) -0.0004(11) -0.0024(12) -0.0071(12)
    C5 0.0146(13) 0.0143(14) 0.0164(15) -0.0007(10) 0.0001(11) -0.0054(12)
    C6 0.0189(14) 0.0171(15) 0.0191(15) 0.0002(11) -0.0012(12) -0.0081(12)
    C7 0.0190(14) 0.0161(14) 0.0199(16) 0.0005(11) -0.0021(12) -0.0071(12)
    C8 0.0212(15) 0.0241(16) 0.0198(16) -0.0026(12) -0.0037(13) -0.0089(13)
    C9 0.0194(15) 0.0265(17) 0.0169(16) -0.0016(12) -0.0025(12) -0.0054(13)
    C10 0.0224(16) 0.0218(16) 0.0197(17) -0.0023(12) -0.0048(13) -0.0007(13)
    C11 0.0137(13) 0.0137(14) 0.0181(15) -0.0001(10) -0.0023(11) -0.0035(12)
    C12 0.0190(14) 0.0188(15) 0.0162(15) 0.0008(11) -0.0023(12) -0.0056(12)
    C13 0.0184(14) 0.0176(14) 0.0141(14) -0.0006(11) -0.0007(12) -0.0002(12)
    C14 0.0169(14) 0.0130(13) 0.0214(16) -0.0009(11) -0.0040(12) -0.0024(12)
    C15 0.0156(13) 0.0128(13) 0.0177(15) 0.0032(10) -0.0046(12) -0.0035(12)
    C16 0.0122(13) 0.0133(13) 0.0155(14) 0.0014(10) -0.0027(11) -0.0032(11)
    C17 0.0178(14) 0.0131(13) 0.0190(15) 0.0030(11) -0.0057(12) -0.0040(12)
    C18 0.0149(13) 0.0157(14) 0.0183(15) 0.0011(11) -0.0043(11) -0.0049(12)
    C19 0.0193(14) 0.0184(14) 0.0193(15) 0.0028(11) -0.0060(12) -0.0084(12)
    C20 0.0170(14) 0.0270(16) 0.0148(15) 0.0024(12) -0.0009(12) -0.0064(13)
    C21 0.0181(14) 0.0172(14) 0.0206(16) -0.0011(11) -0.0021(12) -0.0025(12)
    C22 0.0120(12) 0.0149(13) 0.0165(14) 0.0020(10) -0.0036(11) -0.0047(11)
loop_
    _geom_bond_atom_site_label_1
    _geom_bond_atom_site_label_2
    _geom_bond_site_symmetry_2
    _geom_bond_distance
    _geom_bond_publ_flag
    Au1 Cl1 . 2.2720(8) y
    Au1 Cl2 . 2.2882(8) y
    Au1 Cl3 . 2.2864(8) y
    Au1 Cl4 . 2.2872(8) y
    O1 C6 . 1.208(4) ?
    O2 C17 . 1.209(4) ?
    N1 C5 . 1.331(4) ?
    N1 C1 . 1.355(4) ?
    N1 H1 . 0.890(10)
                    ?
    N2 C11 . 1.325(4) ?
    N2 C10 . 1.355(4) ?
    N3 C16 . 1.326(4) ?
    N3 C12 . 1.354(4) ?
    N4 C22 . 1.326(4) ?
    N4 C21 . 1.352(4) ?
    C1 C2 . 1.384(4) ?
    C1 H1A . 0.9500 ?
    C2 C3 . 1.387(5) ?
    C2 H2 . 0.9500 ?
    C3 C4 . 1.383(5) ?
    C3 H3 . 0.9500 ?
    C4 C5 . 1.397(4) ?
    C4 C6 . 1.503(4) ?
    C5 C11 . 1.471(4) ?
    C6 C7 . 1.486(5) ?
    C7 C8 . 1.389(5) ?
    C7 C11 . 1.405(4) ?
    C8 C9 . 1.386(5) ?
    C8 H8 . 0.9500 ?
    C9 C10 . 1.393(5) ?
    C9 H9 . 0.9500 ?
    C10 H10 . 0.9500 ?
    C12 C13 . 1.385(4) ?
    C12 H12 . 0.9500 ?
    C13 C14 . 1.396(4) ?
    C13 H13 . 0.9500 ?
    C14 C15 . 1.381(4) ?
    C14 H14 . 0.9500 ?
    C15 C16 . 1.400(4) ?
    C15 C17 . 1.498(4) ?
    C16 C22 . 1.493(4) ?
    C17 C18 . 1.500(4) ?
    C18 C19 . 1.382(4) ?
    C18 C22 . 1.402(4) ?
    C19 C20 . 1.392(4) ?
    C19 H19 . 0.9500 ?
    C20 C21 . 1.396(4) ?
    C20 H20 . 0.9500 ?
    C21 H21 . 0.9500 ?
loop_
    _geom_angle_atom_site_label_1
    _geom_angle_atom_site_label_2
    _geom_angle_atom_site_label_3
    _geom_angle_site_symmetry_1
    _geom_angle_site_symmetry_3
    _geom_angle
    _geom_angle_publ_flag
    Cl1 Au1 Cl3 . . 179.43(3) ?
    Cl1 Au1 Cl4 . . 90.27(3) ?
    Cl3 Au1 Cl4 . . 89.73(3) ?
    Cl1 Au1 Cl2 . . 89.47(3) ?
    Cl3 Au1 Cl2 . . 90.55(3) ?
    Cl4 Au1 Cl2 . . 179.30(3) ?
    C5 N1 C1 . . 120.1(3) ?
    C5 N1 H1 . . 122(3) ?
    C1 N1 H1 . . 118(3) ?
    C11 N2 C10 . . 114.0(3) ?
    C16 N3 C12 . . 115.2(3) ?
    C22 N4 C21 . . 115.0(3) ?
    N1 C1 C2 . . 120.9(3) ?
    N1 C1 H1A . . 119.6 ?
    C2 C1 H1A . . 119.6 ?
    C1 C2 C3 . . 120.1(3) ?
    C1 C2 H2 . . 120.0 ?
    C3 C2 H2 . . 120.0 ?
    C4 C3 C2 . . 118.0(3) ?
    C4 C3 H3 . . 121.0 ?
    C2 C3 H3 . . 121.0 ?
    C3 C4 C5 . . 120.0(3) ?
    C3 C4 C6 . . 132.0(3) ?
    C5 C4 C6 . . 107.9(3) ?
    N1 C5 C4 . . 121.0(3) ?
    N1 C5 C11 . . 129.2(3) ?
    C4 C5 C11 . . 109.8(3) ?
    O1 C6 C7 . . 128.9(3) ?
    O1 C6 C4 . . 126.0(3) ?
    C7 C6 C4 . . 105.1(3) ?
    C8 C7 C11 . . 118.2(3) ?
    C8 C7 C6 . . 132.5(3) ?
    C11 C7 C6 . . 109.4(3) ?
    C9 C8 C7 . . 116.6(3) ?
    C9 C8 H8 . . 121.7 ?
    C7 C8 H8 . . 121.7 ?
    C8 C9 C10 . . 120.7(3) ?
    C8 C9 H9 . . 119.7 ?
    C10 C9 H9 . . 119.7 ?
    N2 C10 C9 . . 123.9(3) ?
    N2 C10 H10 . . 118.1 ?
    C9 C10 H10 . . 118.1 ?
    N2 C11 C7 . . 126.7(3) ?
    N2 C11 C5 . . 125.6(3) ?
    C7 C11 C5 . . 107.7(3) ?
    N3 C12 C13 . . 123.8(3) ?
    N3 C12 H12 . . 118.1 ?
    C13 C12 H12 . . 118.1 ?
    C12 C13 C14 . . 120.3(3) ?
    C12 C13 H13 . . 119.8 ?
    C14 C13 H13 . . 119.8 ?
    C15 C14 C13 . . 116.1(3) ?
    C15 C14 H14 . . 121.9 ?
    C13 C14 H14 . . 121.9 ?
    C14 C15 C16 . . 119.8(3) ?
    C14 C15 C17 . . 131.3(3) ?
    C16 C15 C17 . . 108.9(3) ?
    N3 C16 C15 . . 124.8(3) ?
    N3 C16 C22 . . 126.9(3) ?
    C15 C16 C22 . . 108.3(3) ?
    O2 C17 C15 . . 126.5(3) ?
    O2 C17 C18 . . 128.0(3) ?
    C15 C17 C18 . . 105.4(2) ?
    C19 C18 C22 . . 119.4(3) ?
    C19 C18 C17 . . 132.1(3) ?
    C22 C18 C17 . . 108.5(3) ?
    C18 C19 C20 . . 116.5(3) ?
    C18 C19 H19 . . 121.8 ?
    C20 C19 H19 . . 121.8 ?
    C19 C20 C21 . . 120.0(3) ?
    C19 C20 H20 . . 120.0 ?
    C21 C20 H20 . . 120.0 ?
    N4 C21 C20 . . 124.0(3) ?
    N4 C21 H21 . . 118.0 ?
    C20 C21 H21 . . 118.0 ?
    N4 C22 C18 . . 125.2(3) ?
    N4 C22 C16 . . 126.0(3) ?
    C18 C22 C16 . . 108.8(3) ?
loop_
    _geom_torsion_atom_site_label_1
    _geom_torsion_atom_site_label_2
    _geom_torsion_atom_site_label_3
    _geom_torsion_atom_site_label_4
    _geom_torsion_site_symmetry_1
    _geom_torsion_site_symmetry_2
    _geom_torsion_site_symmetry_3
    _geom_torsion_site_symmetry_4
    _geom_torsion
    _geom_torsion_publ_flag
    C5 N1 C1 C2 . . . . -0.8(5) ?
    N1 C1 C2 C3 . . . . 0.4(5) ?
    C1 C2 C3 C4 . . . . -0.4(5) ?
    C2 C3 C4 C5 . . . . 0.9(5) ?
    C2 C3 C4 C6 . . . . -179.7(3) ?
    C1 N1 C5 C4 . . . . 1.2(5) ?
    C1 N1 C5 C11 . . . . -177.8(3) ?
    C3 C4 C5 N1 . . . . -1.3(5) ?
    C6 C4 C5 N1 . . . . 179.2(3) ?
    C3 C4 C5 C11 . . . . 177.9(3) ?
    C6 C4 C5 C11 . . . . -1.6(3) ?
    C3 C4 C6 O1 . . . . 5.2(6) ?
    C5 C4 C6 O1 . . . . -175.3(3) ?
    C3 C4 C6 C7 . . . . -176.8(3) ?
    C5 C4 C6 C7 . . . . 2.8(3) ?
    O1 C6 C7 C8 . . . . -4.5(6) ?
    C4 C6 C7 C8 . . . . 177.6(4) ?
    O1 C6 C7 C11 . . . . 175.0(3) ?
    C4 C6 C7 C11 . . . . -2.9(3) ?
    C11 C7 C8 C9 . . . . 0.0(5) ?
    C6 C7 C8 C9 . . . . 179.4(3) ?
    C7 C8 C9 C10 . . . . -0.7(5) ?
    C11 N2 C10 C9 . . . . -0.6(5) ?
    C8 C9 C10 N2 . . . . 1.0(5) ?
    C10 N2 C11 C7 . . . . -0.2(5) ?
    C10 N2 C11 C5 . . . . 178.5(3) ?
    C8 C7 C11 N2 . . . . 0.5(5) ?
    C6 C7 C11 N2 . . . . -179.1(3) ?
    C8 C7 C11 C5 . . . . -178.4(3) ?
    C6 C7 C11 C5 . . . . 2.0(4) ?
    N1 C5 C11 N2 . . . . 0.0(5) ?
    C4 C5 C11 N2 . . . . -179.1(3) ?
    N1 C5 C11 C7 . . . . 178.9(3) ?
    C4 C5 C11 C7 . . . . -0.2(4) ?
    C16 N3 C12 C13 . . . . -0.8(5) ?
    N3 C12 C13 C14 . . . . 1.0(5) ?
    C12 C13 C14 C15 . . . . 0.1(5) ?
    C13 C14 C15 C16 . . . . -1.3(4) ?
    C13 C14 C15 C17 . . . . 179.7(3) ?
    C12 N3 C16 C15 . . . . -0.5(4) ?
    C12 N3 C16 C22 . . . . 179.1(3) ?
    C14 C15 C16 N3 . . . . 1.5(5) ?
    C17 C15 C16 N3 . . . . -179.3(3) ?
    C14 C15 C16 C22 . . . . -178.0(3) ?
    C17 C15 C16 C22 . . . . 1.2(3) ?
    C14 C15 C17 O2 . . . . -5.5(6) ?
    C16 C15 C17 O2 . . . . 175.4(3) ?
    C14 C15 C17 C18 . . . . 177.2(3) ?
    C16 C15 C17 C18 . . . . -1.9(3) ?
    O2 C17 C18 C19 . . . . 3.9(6) ?
    C15 C17 C18 C19 . . . . -178.8(3) ?
    O2 C17 C18 C22 . . . . -175.3(3) ?
    C15 C17 C18 C22 . . . . 2.0(3) ?
    C22 C18 C19 C20 . . . . -0.3(4) ?
    C17 C18 C19 C20 . . . . -179.5(3) ?
    C18 C19 C20 C21 . . . . 0.4(5) ?
    C22 N4 C21 C20 . . . . -0.4(5) ?
    C19 C20 C21 N4 . . . . -0.1(5) ?
    C21 N4 C22 C18 . . . . 0.5(4) ?
    C21 N4 C22 C16 . . . . -178.9(3) ?
    C19 C18 C22 N4 . . . . -0.1(5) ?
    C17 C18 C22 N4 . . . . 179.2(3) ?
    C19 C18 C22 C16 . . . . 179.3(3) ?
    C17 C18 C22 C16 . . . . -1.3(3) ?
    N3 C16 C22 N4 . . . . 0.0(5) ?
    C15 C16 C22 N4 . . . . 179.5(3) ?
    N3 C16 C22 C18 . . . . -179.5(3) ?
    C15 C16 C22 C18 . . . . 0.1(3) ?
loop_
    _geom_hbond_atom_site_label_D
    _geom_hbond_atom_site_label_H
    _geom_hbond_atom_site_label_A
    _geom_hbond_site_symmetry_A
    _geom_hbond_distance_DH
    _geom_hbond_distance_HA
    _geom_hbond_distance_DA
    _geom_hbond_angle_DHA
    _geom_hbond_publ_flag
    N1 H1 N3 . 0.890(10)
                       1.880(10)
                               2.762(4) 168(4) yes
