# Supplementary material for: 9-Oxo-4,5-diaza­fluoren-4-ium tetra­chloridoaurate(III)–4,5-diaza­fluoren-9-one (1/1)
Source: Acta Crystallogr Sect E Struct Rep Online. 2009 Feb 28;65(Pt 3):m344. doi: 10.1107/S1600536809006734 (PMC2968535; doi:10.1107/S1600536809006734)
Supplement: Supplementary file 2 [file e-65-0m344-Isup2.hkl]

# 
# h,k,l, Fc-squared, Fo-squared, sigma(Fo-squared) and status flag 
# 
data_I
_shelx_title '  P-1' 
_shelx_refln_list_code          4 
_shelx_F_calc_maximum      318.95 
_exptl_crystal_F_000       672.00 
_reflns_d_resolution_high  0.7696 
 
loop_ 
 _symmetry_equiv_pos_as_xyz 
 'x, y, z' 
 '-x, -y, -z' 
 
_cell_length_a     7.1035 
_cell_length_b    12.6513 
_cell_length_c    13.2366 
_cell_angle_alpha  73.285 
_cell_angle_beta   78.410 
_cell_angle_gamma  88.375 
 
_shelx_F_squared_multiplier     1.000 
 
loop_ 
 _refln_index_h 
 _refln_index_k 
 _refln_index_l 
 _refln_F_squared_calc 
 _refln_F_squared_meas 
 _refln_F_squared_sigma 
 _refln_observed_status 
   1   0   0     3623.93     3802.27     54.77 o 
   2   0   0   101728.66    90757.12   1036.46 o 
   3   0   0    13178.42    12614.12    145.96 o 
   4   0   0     6756.05     7067.91     85.46 o 
   5   0   0    10639.10    10297.52    138.83 o 
   6   0   0      945.69      948.30     21.69 o 
   7   0   0     3361.20     3469.69     55.93 o 
   8   0   0     4525.19     4704.77     74.03 o 
   9   0   0      196.58      271.35     29.73 o 
  -9   1   0     1496.24     1695.56     65.43 o 
  -8   1   0     3369.95     3722.79    104.49 o 
  -7   1   0      777.81      836.16     21.67 o 
  -6   1   0    13285.13    13391.54    173.52 o 
  -5   1   0      335.33      295.68      9.36 o 
  -4   1   0    12148.65    11939.90    134.10 o 
  -3   1   0     7827.95     7139.48     80.93 o 
  -2   1   0     4122.95     4278.24     68.76 o 
  -1   1   0    20816.65    20013.38    262.83 o 
   0   1   0     1892.46     2160.84     56.85 o 
   1   1   0    19550.14    19566.25    316.94 o 
   2   1   0    76179.53    70910.94   1368.52 o 
   3   1   0     2289.86     2337.95     43.37 o 
   4   1   0    32686.37    31140.61   1846.41 o 
   5   1   0      627.73      601.53     19.32 o 
   6   1   0    10264.94    10389.07    201.27 o 
   7   1   0     2441.64     2516.42     55.52 o 
   8   1   0      856.44      900.16     25.70 o 
   9   1   0     1766.61     1956.89     71.59 o 
  -9   2   0     2035.42     2324.49     78.24 o 
  -8   2   0        4.65        7.36     16.43 o 
  -7   2   0     4801.48     4806.30     70.57 o 
  -6   2   0     1001.82     1049.05     24.24 o 
  -5   2   0     5839.56     5735.06     71.67 o 
  -4   2   0    11942.51    11818.72    149.66 o 
  -3   2   0     2282.97     2320.04     38.94 o 
  -2   2   0    11390.65    10705.09    165.97 o 
  -1   2   0      822.59      890.82     17.57 o 
   0   2   0     7752.25     8956.64    168.63 o 
   1   2   0     8929.13     9178.87    123.42 o 
   2   2   0     2578.42     2595.79     49.09 o 
   3   2   0    10856.82    10695.60    146.06 o 
   4   2   0     2843.13     3132.12     56.62 o 
   5   2   0     4255.76     4326.53     95.02 o 
   6   2   0     4309.76     4393.89     83.32 o 
   7   2   0      320.05      363.82     20.18 o 
   8   2   0     4076.30     4276.58     87.60 o 
  -8   3   0     2636.49     2744.87    121.15 o 
  -7   3   0      766.38      781.55     25.76 o 
  -6   3   0     1940.62     1929.15     33.08 o 
  -5   3   0     4162.97     4084.14     71.17 o 
  -4   3   0     1054.85     1122.33     19.82 o 
  -3   3   0     8414.31     8172.58    130.52 o 
  -2   3   0     3409.52     3452.05     58.35 o 
  -1   3   0     8822.76     8789.39    115.63 o 
   0   3   0    13165.48    15311.59    196.85 o 
   1   3   0     1202.42     1295.24     21.92 o 
   2   3   0    27588.44    27990.50    372.75 o 
   3   3   0     1587.54     1509.04     26.04 o 
   4   3   0    12305.34    12657.97    173.79 o 
   5   3   0     4795.92     4713.45     99.81 o 
   6   3   0      679.46      649.53     23.61 o 
   7   3   0     4621.82     4659.87     91.54 o 
   8   3   0      126.30      142.81     23.78 o 
  -8   4   0      716.89      722.89     27.98 o 
  -7   4   0     1469.78     1383.71     63.94 o 
  -6   4   0     5304.95     5170.28     92.14 o 
  -5   4   0      112.86      113.60      7.10 o 
  -4   4   0    10092.20     9718.69    124.81 o 
  -3   4   0     1865.13     1926.06     37.81 o 
  -2   4   0    11064.68    10832.66    170.45 o 
  -1   4   0    14543.56    14643.84    294.99 o 
   0   4   0     1250.26     1373.57     21.71 o 
   1   4   0    26432.03    27176.29    426.49 o 
   2   4   0      466.06      443.55     10.81 o 
   3   4   0    12421.16    12325.26    168.60 o 
   4   4   0    10283.83     9999.91    139.81 o 
   5   4   0      358.56      374.20     13.29 o 
   6   4   0     9247.05     9169.01    160.21 o 
   7   4   0      856.35      841.31     31.24 o 
   8   4   0     2483.36     2603.66     63.21 o 
  -8   5   0      994.59     1216.80     53.44 o 
  -7   5   0     4606.72     4563.44    108.08 o 
  -6   5   0        9.83       14.08      8.29 o 
  -5   5   0    11904.68    11490.02    186.10 o 
  -4   5   0     5369.67     5368.52     72.34 o 
  -3   5   0    12394.39    12447.83    197.37 o 
  -2   5   0    28536.88    27559.48    355.90 o 
  -1   5   0     1814.33     1944.63     25.62 o 
   0   5   0    39987.59    45412.32    583.57 o 
   1   5   0     7756.14     7975.07    130.59 o 
   2   5   0    13349.01    13170.03    179.14 o 
   3   5   0    24111.95    24147.34    324.19 o 
   4   5   0     1980.30     2057.82     35.84 o 
   5   5   0    17936.67    17575.06    288.32 o 
   6   5   0     1230.33     1215.03     51.36 o 
   7   5   0     3115.19     3161.37     70.59 o 
   8   5   0     3263.57     3394.49     77.52 o 
  -8   6   0     2518.57     2580.90     59.82 o 
  -7   6   0      100.87      124.20     13.96 o 
  -6   6   0     4962.02     4902.68     90.68 o 
  -5   6   0     2921.01     2856.20     57.39 o 
  -4   6   0     5508.01     5202.72     91.58 o 
  -3   6   0    14501.68    14060.37    223.11 o 
  -2   6   0      658.17      633.64     16.39 o 
  -1   6   0    24408.35    23750.30    387.55 o 
   0   6   0     7018.87     8203.64    145.33 o 
   1   6   0    15712.95    16049.03    256.27 o 
   2   6   0    25561.06    25735.82    354.06 o 
   3   6   0     1205.71     1322.60     25.30 o 
   4   6   0    16361.80    16346.86    268.32 o 
   5   6   0     1350.24     1371.80     37.11 o 
   6   6   0     6087.97     6037.20    114.59 o 
   7   6   0     5242.36     5182.93    104.06 o 
   8   6   0      363.43      359.61     27.60 o 
  -8   7   0        6.21       21.49     12.56 o 
  -7   7   0     4717.65     4723.22    102.53 o 
  -6   7   0     1763.19     1766.43     43.11 o 
  -5   7   0     3935.23     3934.26     75.51 o 
  -4   7   0     5053.69     4947.97     89.29 o 
  -3   7   0      126.76      144.09     11.16 o 
  -2   7   0     6854.43     6620.79    114.79 o 
  -1   7   0     1058.10      946.70     21.25 o 
   0   7   0     4248.06     4807.24     91.39 o 
   1   7   0     4924.79     4708.04     68.24 o 
   2   7   0      243.18      246.05     10.18 o 
   3   7   0     7685.89     7761.38    111.42 o 
   4   7   0     1887.32     1876.75     44.13 o 
   5   7   0     3757.68     3758.49     76.75 o 
   6   7   0     3653.03     3552.76     76.14 o 
   7   7   0      701.03      735.02     31.13 o 
  -7   8   0      289.94      316.25     19.95 o 
  -6   8   0     1082.12     1022.21     32.84 o 
  -5   8   0     2627.17     2722.49     58.49 o 
  -4   8   0       39.48       54.59     10.00 o 
  -3   8   0     5480.03     5421.79     97.27 o 
  -2   8   0     1979.63     2052.54     34.44 o 
  -1   8   0     2042.70     1965.98     40.59 o 
   0   8   0     4855.75     5499.58    144.27 o 
   1   8   0      313.20      329.33     27.82 o 
   2   8   0     5097.42     4922.15     74.13 o 
   3   8   0      290.66      289.80     15.22 o 
   4   8   0     3290.83     3166.63     65.67 o 
   5   8   0     2078.80     2006.63     49.65 o 
   6   8   0      359.30      375.80     24.34 o 
   7   8   0     2035.01     2071.63     77.13 o 
  -7   9   0      131.68      171.96     17.59 o 
  -6   9   0     1809.60     1823.02     47.15 o 
  -5   9   0       87.04       94.35     12.90 o 
  -4   9   0     3878.30     3677.40     73.58 o 
  -3   9   0     2123.77     2234.61     50.51 o 
  -2   9   0     3118.79     3083.90     63.02 o 
  -1   9   0     6752.03     6801.15     95.23 o 
   0   9   0      346.79      443.36     28.25 o 
   1   9   0     4108.01     4057.21     61.96 o 
   2   9   0     2124.90     1981.79     36.31 o 
   3   9   0     1467.28     1476.47     47.53 o 
   4   9   0     5552.30     5443.79    102.82 o 
   5   9   0       57.92       55.94     13.38 o 
   6   9   0     5717.25     5630.47    161.77 o 
   7   9   0      332.03      338.10     24.40 o 
  -7  10   0     1618.45     1635.73     55.55 o 
  -6  10   0       86.84      112.15     15.29 o 
  -5  10   0     2879.04     2685.74     61.32 o 
  -4  10   0     2547.90     2455.39     56.47 o 
  -3  10   0     1995.22     1915.71     68.56 o 
  -2  10   0     8992.41     8481.93    214.65 o 
  -1  10   0        0.94       -1.28     11.48 o 
   0  10   0    11557.63    13988.93    477.24 o 
   1  10   0     4180.61     4094.22     63.57 o 
   2  10   0     6095.58     5783.42     86.59 o 
   3  10   0     6917.87     6545.64    118.29 o 
   4  10   0        2.07       16.81     10.34 o 
   5  10   0     4752.97     4669.33     94.83 o 
   6  10   0     1720.61     1664.39     48.65 o 
  -6  11   0     3491.93     3639.47     79.95 o 
  -5  11   0      780.84      785.42     31.68 o 
  -4  11   0     3733.63     3491.86     74.15 o 
  -3  11   0     4330.92     4018.29     81.76 o 
  -2  11   0      101.00      106.80     20.38 o 
  -1  11   0     7589.12     7044.23    185.35 o 
   0  11   0     4162.18     5075.33    130.94 o 
   1  11   0     4353.22     4261.56     70.17 o 
   2  11   0     7644.71     7517.02    109.88 o 
   3  11   0       93.76       90.21     12.44 o 
   4  11   0     7140.99     6693.05    124.50 o 
   5  11   0      992.41      964.56     35.41 o 
   6  11   0     1525.46     1487.92     47.28 o 
  -6  12   0      970.32     1041.42     38.33 o 
  -5  12   0      378.80      391.27     23.90 o 
  -4  12   0     2997.03     2959.41    127.81 o 
  -3  12   0      181.92      148.42     23.05 o 
  -2  12   0     7519.97     6868.50    185.52 o 
  -1  12   0     2135.47     1958.55     73.35 o 
   0  12   0     2166.70     2646.85     90.15 o 
   1  12   0     3810.41     3736.29     61.51 o 
   2  12   0       77.19       89.30     10.53 o 
   3  12   0     2720.50     2611.43     49.57 o 
   4  12   0      455.24      432.03     30.39 o 
   5  12   0      708.16      683.43     30.43 o 
  -5  13   0     1344.90     1305.75     43.58 o 
  -4  13   0       22.58       31.89     19.85 o 
  -3  13   0     1454.91     1387.47     62.75 o 
  -2  13   0      160.17      143.95     23.65 o 
  -1  13   0      320.04      337.43     32.32 o 
   0  13   0     2732.09     3041.82    101.90 o 
   1  13   0       94.39       72.82     20.34 o 
   2  13   0     2062.57     1878.01     39.39 o 
   3  13   0      958.96      939.87     27.63 o 
   4  13   0     1157.79     1090.82     31.24 o 
  -4  14   0      374.10      347.71     36.36 o 
  -3  14   0      122.68      103.90     23.40 o 
  -2  14   0      253.10      268.61     32.40 o 
  -1  14   0     1109.26     1060.34     56.77 o 
   0  14   0       10.70       25.75     19.20 o 
   1  14   0     1700.82     1739.71     75.24 o 
   2  14   0      798.19      836.31     50.57 o 
   3  14   0      911.95      915.05     28.31 o 
  -3  15   0      374.31      349.41     35.91 o 
  -2  15   0     1084.63     1003.26     57.87 o 
  -1  15   0       23.75       14.88     19.25 o 
   0  15   0     1961.46     2277.58     89.61 o 
   1  15   0     1680.94     1732.07     76.05 o 
   2  15   0      703.80      665.33     49.03 o 
  -1 -15   1     5146.08     5265.63    162.08 o 
   0 -15   1      963.06     1206.95     63.32 o 
   1 -15   1     2089.56     1918.33     82.31 o 
   2 -15   1     3629.13     3344.92    117.41 o 
  -3 -14   1       26.38       27.57     10.98 o 
  -2 -14   1     3155.83     2983.72    106.12 o 
  -1 -14   1     1169.49     1154.78     59.72 o 
   0 -14   1     1409.45     1602.62     71.34 o 
   1 -14   1     3096.74     3081.54    107.00 o 
   2 -14   1      258.62      230.93     30.65 o 
   3 -14   1     2887.82     2530.12     94.51 o 
   4 -14   1      646.60      642.35     47.73 o 
  -4 -13   1        4.07       12.90     13.99 o 
  -3 -13   1     1607.99     1616.29     38.01 o 
  -2 -13   1      946.10      838.21     25.58 o 
  -1 -13   1      612.64      639.17     43.13 o 
   0 -13   1     1975.60     2435.60     88.73 o 
   1 -13   1       11.88        6.85     15.55 o 
   2 -13   1     2344.70     2131.18     81.16 o 
   3 -13   1      520.89      449.32     38.41 o 
   4 -13   1     1861.12     1816.94     75.89 o 
   5 -13   1      990.59     1017.34     57.72 o 
  -5 -12   1        3.09       45.84     28.41 o 
  -4 -12   1     3192.25     3097.83     70.22 o 
  -3 -12   1     1091.05     1072.15     29.42 o 
  -2 -12   1     2039.06     1972.66     40.28 o 
  -1 -12   1     4053.38     3983.39     65.64 o 
   0 -12   1       12.38       44.17     18.46 o 
   1 -12   1     5373.27     5073.59    146.94 o 
   2 -12   1      776.36      725.48     44.30 o 
   3 -12   1     1565.45     1482.60     63.97 o 
   4 -12   1     2005.41     1884.93     75.02 o 
   5 -12   1       15.83       18.72     13.23 o 
  -5 -11   1     3718.27     3542.65     78.92 o 
  -4 -11   1     3272.75     3126.94     69.35 o 
  -3 -11   1     2401.60     2330.35     54.38 o 
  -2 -11   1     8837.09     8398.52    121.90 o 
  -1 -11   1       23.77       28.43     12.58 o 
   0 -11   1    11999.73    13911.28    341.30 o 
   1 -11   1     2651.47     2571.15     87.62 o 
   2 -11   1     3244.55     2921.58     95.27 o 
   3 -11   1     8904.24     8455.05    219.83 o 
   4 -11   1       86.43       83.22     14.29 o 
   5 -11   1     6247.14     6030.29    178.67 o 
   6 -11   1      687.96      700.42     31.30 o 
  -6 -10   1     6523.51     6450.52    127.12 o 
  -5 -10   1     3490.25     3518.06     77.49 o 
  -4 -10   1     2762.95     2551.62     59.20 o 
  -3 -10   1     9625.07     9233.44    161.14 o 
  -2 -10   1      150.40      125.68     12.79 o 
  -1 -10   1     8193.49     7942.08    113.53 o 
   0 -10   1     6731.42     8120.13    287.93 o 
   1 -10   1     2366.09     2437.07     52.03 o 
   2 -10   1    16445.34    15263.34    364.84 o 
   3 -10   1        5.40       18.91     10.27 o 
   4 -10   1     9857.16     9414.37    162.90 o 
   5 -10   1     1866.01     1737.18     46.44 o 
   6 -10   1     2615.87     2725.63     66.90 o 
   7 -10   1     2351.31     2608.19     64.19 o 
  -7  -9   1     3118.88     3082.25     75.02 o 
  -6  -9   1     2743.89     2708.25     66.14 o 
  -5  -9   1     1372.40     1440.52     42.01 o 
  -4  -9   1    12785.60    12366.31    210.91 o 
  -3  -9   1      181.63      198.96     14.65 o 
  -2  -9   1    13910.19    13612.19    225.54 o 
  -1  -9   1     5915.68     5619.14     82.88 o 
   0  -9   1     3745.54     4550.09     92.85 o 
   1  -9   1     8463.90     8509.82    118.23 o 
   2  -9   1       30.86       40.10     14.59 o 
   3  -9   1     5115.23     4970.81     93.19 o 
   4  -9   1     2707.37     2678.08     58.60 o 
   5  -9   1     1801.40     1785.80     45.61 o 
   6  -9   1     3223.82     3163.06     68.81 o 
   7  -9   1        0.11        8.43     12.32 o 
  -7  -8   1     1484.39     1402.03     45.66 o 
  -6  -8   1      817.13      794.47     31.65 o 
  -5  -8   1     6868.06     6656.31    124.29 o 
  -4  -8   1      168.75      211.60     34.77 o 
  -3  -8   1     8484.16     8298.04    144.25 o 
  -2  -8   1     4734.61     4498.87     75.56 o 
  -1  -8   1     3842.42     3683.23     57.27 o 
   0  -8   1    10574.84    12412.35    225.90 o 
   1  -8   1       96.72      135.99      7.95 o 
   2  -8   1     5723.68     5605.66    119.81 o 
   3  -8   1     2540.25     2488.19     52.71 o 
   4  -8   1      930.89      869.05     28.01 o 
   5  -8   1     3480.17     3430.74     69.47 o 
   6  -8   1       12.89       26.91     17.57 o 
   7  -8   1     2890.00     2997.99     66.68 o 
  -7  -7   1      828.46      821.01     33.84 o 
  -6  -7   1     2900.49     2783.52     64.43 o 
  -5  -7   1       27.52       51.78     11.31 o 
  -4  -7   1     4711.22     4635.22     91.66 o 
  -3  -7   1     6586.77     6476.13    114.79 o 
  -2  -7   1     2006.82     1916.63     33.72 o 
  -1  -7   1    17823.86    17960.67    288.14 o 
   0  -7   1       24.09       55.67      8.83 o 
   1  -7   1    16406.38    16284.98    240.01 o 
   2  -7   1     4779.17     4683.44     68.43 o 
   3  -7   1     3006.68     3128.26     61.05 o 
   4  -7   1     8881.34     8795.49    147.69 o 
   5  -7   1       29.10       26.58      8.81 o 
   6  -7   1     4283.99     4383.41     84.10 o 
   7  -7   1     1268.00     1297.17     38.00 o 
   8  -7   1      592.24      681.71     29.38 o 
  -8  -6   1      500.53      547.80     29.39 o 
  -7  -6   1     2279.46     2238.91     57.68 o 
  -6  -6   1       10.48       13.15     10.33 o 
  -5  -6   1     5024.21     4991.82     95.72 o 
  -4  -6   1     3330.19     3207.54     69.04 o 
  -3  -6   1     4167.96     4151.49     62.92 o 
  -2  -6   1    14131.05    13754.55    187.79 o 
  -1  -6   1      538.36      528.27     16.59 o 
   0  -6   1    11314.38    12430.47    164.93 o 
   1  -6   1    14833.39    14867.84    195.06 o 
   2  -6   1     5229.94     5168.53     99.61 o 
   3  -6   1    24723.17    24175.48    313.53 o 
   4  -6   1       18.50       15.60      6.77 o 
   5  -6   1    12229.20    12229.53    198.78 o 
   6  -6   1     3168.09     3163.69     64.28 o 
   7  -6   1     2052.47     2171.26     50.93 o 
   8  -6   1     3811.30     4130.30     83.81 o 
  -8  -5   1     4609.13     4688.32     99.02 o 
  -7  -5   1      991.20     1004.82     34.69 o 
  -6  -5   1     5500.67     5273.63    101.59 o 
  -5  -5   1     7530.89     7772.30    303.90 o 
  -4  -5   1     3965.42     4133.78    107.46 o 
  -3  -5   1    23309.54    23106.61    311.15 o 
  -2  -5   1      956.22     1032.87     19.86 o 
  -1  -5   1    36909.13    37578.77    589.28 o 
   0  -5   1    21924.15    24815.71    319.15 o 
   1  -5   1     9988.07    10215.63    135.32 o 
   2  -5   1    20965.78    19310.93    251.07 o 
   3  -5   1      911.89      898.71     37.47 o 
   4  -5   1    11485.20    10958.69    176.43 o 
   5  -5   1     8931.79     8856.78    146.64 o 
   6  -5   1     1835.51     1780.56     41.28 o 
   7  -5   1     7995.80     7965.12    137.41 o 
   8  -5   1        0.56       -5.35     10.83 o 
  -8  -4   1       98.26      114.74     16.97 o 
  -7  -4   1     5897.64     5790.18    111.54 o 
  -6  -4   1     6021.98     5945.54    110.63 o 
  -5  -4   1     1763.93     1815.84     43.56 o 
  -4  -4   1    15234.07    15420.52    210.83 o 
  -3  -4   1     2273.98     2475.70     51.99 o 
  -2  -4   1    31387.71    32014.87    427.50 o 
  -1  -4   1    26803.27    27462.90    431.32 o 
   0  -4   1    13227.77    15374.41    243.63 o 
   1  -4   1    50548.84    46634.17    913.67 o 
   2  -4   1      141.66      125.06      9.58 o 
   3  -4   1    23053.20    22392.30    344.84 o 
   4  -4   1     4837.05     4518.94     78.18 o 
   5  -4   1     2484.94     2488.08     48.99 o 
   6  -4   1     6957.80     6745.37    115.45 o 
   7  -4   1      151.57      176.39     31.44 o 
   8  -4   1     2211.70     2378.11     54.41 o 
  -8  -3   1     1703.52     1841.68     59.56 o 
  -7  -3   1     1887.84     1823.18     94.43 o 
  -6  -3   1     1037.36     1047.82     31.49 o 
  -5  -3   1     7657.93     7561.86    131.84 o 
  -4  -3   1      742.56      762.63     17.40 o 
  -3  -3   1    10059.41    10495.71    144.37 o 
  -2  -3   1     6178.13     5955.49     83.54 o 
  -1  -3   1     3504.99     3743.61     64.35 o 
   0  -3   1    28911.10    33033.97    554.25 o 
   1  -3   1      421.58      414.62     23.77 o 
   2  -3   1     9405.20     9126.84    143.58 o 
   3  -3   1     7009.26     6865.44    110.71 o 
   4  -3   1     1343.28     1274.33     30.67 o 
   5  -3   1     8468.19     8292.98    108.59 o 
   6  -3   1       42.45       56.52      6.88 o 
   7  -3   1     3749.21     3853.90     73.34 o 
   8  -3   1     1504.70     1535.42     40.46 o 
  -8  -2   1     1416.00     1572.82     44.50 o 
  -7  -2   1       84.47       92.75     12.40 o 
  -6  -2   1     4340.05     4281.64     84.21 o 
  -5  -2   1      415.09      398.05     17.32 o 
  -4  -2   1     5427.75     5362.40     94.20 o 
  -3  -2   1     4724.77     4850.97     69.79 o 
  -2  -2   1      775.14      748.18     13.89 o 
  -1  -2   1    16004.07    16067.22    219.04 o 
   0  -2   1     1100.24     1378.80     25.13 o 
   1  -2   1    21079.02    19542.79    724.29 o 
   2  -2   1    40935.27    38304.34    502.04 o 
   3  -2   1     5191.74     5227.82     72.73 o 
   4  -2   1    14808.87    14699.50    228.61 o 
   5  -2   1       69.43       95.39     16.19 o 
   6  -2   1     4750.58     4826.19     69.38 o 
   7  -2   1     2431.97     2462.41     41.56 o 
   8  -2   1      635.42      676.90     36.60 o 
   9  -2   1     2521.54     2775.55     87.32 o 
  -8  -1   1      659.19      648.83     25.29 o 
  -7  -1   1     1732.19     1743.58     43.23 o 
  -6  -1   1       18.94       28.33      8.31 o 
  -5  -1   1     1982.36     1825.26     39.99 o 
  -4  -1   1     4059.85     3899.78     70.40 o 
  -3  -1   1      180.00      166.57      9.89 o 
  -2  -1   1    13670.41    13576.44    215.72 o 
  -1  -1   1     4438.23     4599.61     64.72 o 
   0  -1   1    35499.55    38466.85   1855.55 o 
   1  -1   1    23530.01    21862.30    336.53 o 
   2  -1   1    39442.11    38818.52    512.07 o 
   3  -1   1    31671.57    31460.39    409.09 o 
   4  -1   1     1322.60     1292.16     20.20 o 
   5  -1   1    13467.88    13379.53    169.88 o 
   6  -1   1     6920.86     6957.21     94.40 o 
   7  -1   1     1739.14     1786.01     40.17 o 
   8  -1   1     6625.83     6958.20    169.82 o 
   9  -1   1       73.71       81.44     22.26 o 
  -8   0   1     6008.37     6229.39     93.50 o 
  -7   0   1     1050.33     1048.30     25.30 o 
  -6   0   1     8458.64     8341.85    142.91 o 
  -5   0   1     5233.75     5014.76     98.00 o 
  -4   0   1     8361.66     8725.55    117.56 o 
  -3   0   1     9908.63     9369.10    123.88 o 
  -2   0   1      435.98      424.80     19.70 o 
  -1   0   1     6637.07     6819.44     88.91 o 
   0   0   1     6503.34     7003.45    447.85 o 
   1   0   1      213.09      230.12     11.44 o 
   2   0   1    21217.75    21110.59    288.84 o 
   3   0   1     2366.00     2464.05     38.28 o 
   4   0   1    29545.04    30196.71    410.62 o 
   5   0   1     9219.55     9043.71     95.83 o 
   6   0   1     2348.31     2443.93     40.30 o 
   7   0   1     7860.52     8012.52    132.14 o 
   8   0   1      150.53      180.86     16.10 o 
  -8   1   1     1199.52     1215.41     51.97 o 
  -7   1   1     1513.92     1563.52     41.87 o 
  -6   1   1    13310.56    13199.68    151.65 o 
  -5   1   1       19.45       44.59      8.35 o 
  -4   1   1    34305.48    33868.48    433.38 o 
  -3   1   1     3332.60     3320.89     47.01 o 
  -2   1   1    68847.59    61035.29   1677.09 o 
  -1   1   1    13808.96    13256.10    289.33 o 
   0   1   1     2966.20     3381.27     53.60 o 
   1   1   1    23212.86    23114.00    405.35 o 
   2   1   1     4364.94     4532.27     81.76 o 
   3   1   1    12589.72    11961.94    209.33 o 
   4   1   1    12110.33    11904.84    163.11 o 
   5   1   1     2076.00     2046.81     35.88 o 
   6   1   1    12736.70    12834.89    179.61 o 
   7   1   1      124.23      153.49     11.24 o 
   8   1   1     3257.17     3422.50     68.50 o 
  -8   2   1     2880.72     3046.62     90.86 o 
  -7   2   1     1428.56     1487.72     37.91 o 
  -6   2   1      401.80      408.30     12.14 o 
  -5   2   1     4464.32     4332.71     53.92 o 
  -4   2   1     3400.04     3451.61     48.65 o 
  -3   2   1     2385.58     2143.21     27.28 o 
  -2   2   1    16096.97    16120.23    177.36 o 
  -1   2   1       30.19       51.92      7.55 o 
   0   2   1    57203.47    57517.35   1326.29 o 
   1   2   1     1703.35     1696.63     32.36 o 
   2   2   1    15578.91    15908.59    380.67 o 
   3   2   1     7388.60     6853.91    384.74 o 
   4   2   1     3717.96     3992.55     60.10 o 
   5   2   1     7280.36     7238.44    104.58 o 
   6   2   1       74.27       99.12     10.95 o 
   7   2   1     2790.15     2821.07     60.90 o 
   8   2   1     1813.70     2014.81     47.14 o 
   9   2   1      458.20      431.50     35.16 o 
  -8   3   1      703.36      785.93     29.35 o 
  -7   3   1       30.35       28.44     15.67 o 
  -6   3   1     3132.68     3154.31     42.62 o 
  -5   3   1      962.08      996.71     17.34 o 
  -4   3   1     3141.57     3078.81     38.70 o 
  -3   3   1     6154.58     6128.73     70.29 o 
  -2   3   1      269.11      264.23      5.60 o 
  -1   3   1     5371.33     5004.12     80.51 o 
   0   3   1      200.33      238.52      5.95 o 
   1   3   1     2331.16     2254.27     42.83 o 
   2   3   1     4790.27     4913.05     82.45 o 
   3   3   1      234.13      229.31      8.31 o 
   4   3   1     3547.29     3451.88     53.31 o 
   5   3   1      783.96      767.75     19.04 o 
   6   3   1     3641.37     3806.44     62.12 o 
   7   3   1     2798.35     2921.51     63.60 o 
   8   3   1      415.73      459.40     24.37 o 
  -8   4   1       19.22       29.77     11.56 o 
  -7   4   1     2175.97     2092.53     48.23 o 
  -6   4   1      169.65      153.08     18.31 o 
  -5   4   1     1672.54     1738.58     29.54 o 
  -4   4   1     2848.36     2767.00     40.22 o 
  -3   4   1       20.95       42.80      6.27 o 
  -2   4   1     8870.82     8610.75    137.00 o 
  -1   4   1     4182.22     4057.29     68.02 o 
   0   4   1     9378.07    10295.40    152.73 o 
   1   4   1    13032.36    12334.36    165.86 o 
   2   4   1      641.41      653.75     13.76 o 
   3   4   1    15694.62    15801.22    213.65 o 
   4   4   1     2498.83     2646.11     43.23 o 
   5   4   1     8288.57     8458.18    121.64 o 
   6   4   1     3487.32     3555.53     72.23 o 
   7   4   1     1178.06     1199.68     36.71 o 
   8   4   1     4039.57     4280.53     89.63 o 
  -8   5   1     2456.72     2493.56     58.32 o 
  -7   5   1      225.39      222.75     16.38 o 
  -6   5   1     2244.85     2169.10     47.74 o 
  -5   5   1     4779.46     4615.62     83.16 o 
  -4   5   1      256.46      259.77     10.32 o 
  -3   5   1    13453.23    13075.34    206.64 o 
  -2   5   1      887.48      867.71     21.65 o 
  -1   5   1    10001.81     9729.73    118.11 o 
   0   5   1     6998.45     7806.55    103.16 o 
   1   5   1      881.37      868.73     19.47 o 
   2   5   1    16273.43    16020.40    215.94 o 
   3   5   1     2511.73     2573.94     41.43 o 
   4   5   1     9098.41     9216.93    130.00 o 
   5   5   1     8595.68     8853.82    127.52 o 
   6   5   1      607.48      654.74     25.64 o 
   7   5   1     7637.73     7952.73    145.34 o 
   8   5   1      135.25      170.97     26.69 o 
  -8   6   1      481.66      510.51     25.95 o 
  -7   6   1     1873.34     2020.15     48.90 o 
  -6   6   1     5005.19     4949.54     91.70 o 
  -5   6   1      595.43      599.64     21.67 o 
  -4   6   1    12398.69    12126.85    195.63 o 
  -3   6   1     2682.38     2647.75     51.49 o 
  -2   6   1     7732.66     7531.69    124.15 o 
  -1   6   1    21911.97    21373.82    235.76 o 
   0   6   1      595.68      681.08     20.91 o 
   1   6   1    19294.63    18520.28    364.48 o 
   2   6   1     1010.93      931.70     19.33 o 
   3   6   1     6410.27     6305.80     91.32 o 
   4   6   1     5446.61     5334.61     79.87 o 
   5   6   1      342.86      340.22     17.93 o 
   6   6   1     5939.92     5910.61    111.60 o 
   7   6   1      473.38      514.85     28.87 o 
   8   6   1     1935.43     2056.04     65.16 o 
  -8   7   1      497.77      632.12     28.84 o 
  -7   7   1     1315.86     1367.37     38.96 o 
  -6   7   1      165.07      148.53     13.94 o 
  -5   7   1     2601.01     2599.74     55.31 o 
  -4   7   1     1384.94     1455.02     35.50 o 
  -3   7   1     2766.04     2695.17     59.25 o 
  -2   7   1    11289.20    11197.14    181.00 o 
  -1   7   1      215.81      203.41      6.39 o 
   0   7   1    14980.93    17649.74    396.47 o 
   1   7   1     3275.03     3360.33     51.51 o 
   2   7   1     4853.94     4778.10     70.89 o 
   3   7   1     4405.70     4520.38    121.18 o 
   4   7   1      194.64      204.27     10.30 o 
   5   7   1     3081.19     3094.51     65.16 o 
   6   7   1      358.25      384.57     23.62 o 
   7   7   1     1104.37     1145.98     74.18 o 
   8   7   1     1284.69     1309.41     48.55 o 
  -7   8   1        0.64        5.99     11.47 o 
  -6   8   1     1083.61     1085.75     33.57 o 
  -5   8   1      422.69      412.60     20.25 o 
  -4   8   1     1330.47     1297.81     34.57 o 
  -3   8   1     1063.83     1022.71     28.68 o 
  -2   8   1       28.00       37.11      7.76 o 
  -1   8   1     2090.75     2080.33     28.83 o 
   0   8   1     1046.54     1188.47     22.11 o 
   1   8   1     1793.31     1822.38     31.50 o 
   2   8   1     3306.53     3240.35     51.66 o 
   3   8   1       10.09       19.59      5.66 o 
   4   8   1     3113.31     3045.58     62.93 o 
   5   8   1      525.10      504.21     35.07 o 
   6   8   1      806.74      794.04     30.40 o 
   7   8   1     1057.47     1093.01     38.21 o 
  -7   9   1      918.93      910.40     33.31 o 
  -6   9   1      413.48      413.09     22.05 o 
  -5   9   1      593.65      565.68     24.37 o 
  -4   9   1     1072.03     1123.51     32.61 o 
  -3   9   1       39.81       45.58     14.61 o 
  -2   9   1     3855.45     3663.74     71.40 o 
  -1   9   1      230.48      235.16      8.98 o 
   0   9   1     1814.00     2153.06     58.15 o 
   1   9   1     2181.70     2175.49     37.09 o 
   2   9   1      158.34      158.77      8.60 o 
   3   9   1     3856.43     3912.86     71.14 o 
   4   9   1      515.05      477.03     21.35 o 
   5   9   1     1323.56     1323.66     49.60 o 
   6   9   1     2978.23     2863.17     66.86 o 
   7   9   1       67.55       79.98     15.55 o 
  -7  10   1      394.68      394.12     24.17 o 
  -6  10   1      915.26      912.12     43.48 o 
  -5  10   1     1007.56      979.52     33.09 o 
  -4  10   1       97.54      100.06     12.93 o 
  -3  10   1     1175.43     1072.80     32.52 o 
  -2  10   1      589.56      589.56     23.99 o 
  -1  10   1      462.95      447.37     29.53 o 
   0  10   1    10550.06    11983.73    282.98 o 
   1  10   1       17.69       24.81      6.36 o 
   2  10   1    10829.55    10668.67    130.89 o 
   3  10   1      570.27      569.66     22.32 o 
   4  10   1     4466.02     4297.80     84.98 o 
   5  10   1     2022.42     2028.77     51.54 o 
   6  10   1      389.32      397.59     24.45 o 
   7  10   1     1775.85     1821.70     53.67 o 
  -6  11   1     3081.62     3061.65     70.67 o 
  -5  11   1       51.31       61.53     13.66 o 
  -4  11   1     4345.26     4265.04    105.07 o 
  -3  11   1     1819.62     1724.38     44.80 o 
  -2  11   1     3024.61     2860.94     91.90 o 
  -1  11   1     4719.36     4476.92    127.31 o 
   0  11   1      723.85      867.63     33.45 o 
   1  11   1     4094.42     3928.30     61.79 o 
   2  11   1     3419.59     3173.35     53.40 o 
   3  11   1     1508.27     1500.76     43.29 o 
   4  11   1     6328.74     6134.56    115.05 o 
   5  11   1       20.66       33.38     12.18 o 
   6  11   1     4220.29     4300.76    111.22 o 
  -6  12   1      180.48      180.00     25.93 o 
  -5  12   1     2771.31     2853.27     67.82 o 
  -4  12   1      911.37      922.16     35.45 o 
  -3  12   1     2134.55     2074.46     52.38 o 
  -2  12   1     1993.96     1921.84     72.51 o 
  -1  12   1      157.07      128.25     21.08 o 
   0  12   1     2070.16     2426.46     83.55 o 
   1  12   1      944.25      949.25     26.19 o 
   2  12   1     2121.35     1995.46     39.14 o 
   3  12   1     2626.97     2412.63     48.98 o 
   4  12   1        1.49        9.56      9.44 o 
   5  12   1     2118.80     2091.88     54.68 o 
  -5  13   1      388.82      404.47     36.89 o 
  -4  13   1      641.55      614.35     29.56 o 
  -3  13   1      789.93      805.09     45.87 o 
  -2  13   1        2.43       20.32     16.21 o 
  -1  13   1      781.14      723.93     42.83 o 
   0  13   1       86.63      142.19     23.10 o 
   1  13   1      360.43      297.23     31.06 o 
   2  13   1      348.83      369.73     20.57 o 
   3  13   1        5.47       15.03      9.32 o 
   4  13   1      853.84      816.14     26.33 o 
   5  13   1      136.32      126.86     14.75 o 
  -4  14   1      557.09      492.38     39.46 o 
  -3  14   1      177.65      168.40     26.87 o 
  -2  14   1      846.70      714.68     44.58 o 
  -1  14   1      524.77      458.29     36.77 o 
   0  14   1      129.70      162.27     26.17 o 
   1  14   1      834.36      785.34     48.08 o 
   2  14   1       60.32       80.16     22.25 o 
   3  14   1      966.54      983.36     28.68 o 
   4  14   1      175.82      174.89     15.82 o 
  -3  15   1     1391.27     1371.26     66.26 o 
  -2  15   1      555.36      532.29     40.99 o 
  -1  15   1      745.34      671.23     46.66 o 
   0  15   1     1266.65     1523.99     69.65 o 
   1  15   1       27.30       90.46     24.23 o 
   2  15   1      596.71      591.06     45.09 o 
   0 -15   2      219.32      301.55     36.23 o 
   1 -15   2     6068.49     5939.60    177.02 o 
  -2 -14   2     3245.14     3038.67    108.26 o 
  -1 -14   2        1.68      -10.56     18.45 o 
   0 -14   2     4328.19     5252.70    157.99 o 
   1 -14   2     1624.55     1574.52     70.62 o 
   2 -14   2     1418.45     1389.83     67.49 o 
   3 -14   2     3655.29     3395.23    116.17 o 
  -4 -13   2      987.03      914.57     50.42 o 
  -3 -13   2     3468.62     3311.60     61.98 o 
  -2 -13   2        5.97       17.38     10.05 o 
  -1 -13   2     4229.50     4327.35    135.56 o 
   0 -13   2      654.65      935.81     53.87 o 
   1 -13   2     1928.81     1957.97     79.42 o 
   2 -13   2     2932.93     2613.88     94.39 o 
   3 -13   2      120.96       99.21     24.59 o 
   4 -13   2     1440.94     1367.48     64.82 o 
  -4 -12   2     2513.97     2336.76     58.42 o 
  -3 -12   2       17.37       35.81      9.99 o 
  -2 -12   2     2999.19     2801.68     52.47 o 
  -1 -12   2     1483.24     1464.61     33.45 o 
   0 -12   2     1176.47     1445.40     63.07 o 
   1 -12   2     3545.25     3370.42    109.36 o 
   2 -12   2        6.38       27.57     17.37 o 
   3 -12   2     3822.58     3583.12    116.42 o 
   4 -12   2     1981.60     1891.16     75.92 o 
   5 -12   2     2324.10     2228.25     86.62 o 
  -5 -11   2     3176.56     3004.64     70.95 o 
  -4 -11   2       84.23       95.05     15.08 o 
  -3 -11   2     6021.58     5646.65    107.76 o 
  -2 -11   2     2728.99     2611.88     48.76 o 
  -1 -11   2     3123.38     3027.75     53.12 o 
   0 -11   2     7776.29     9491.03    340.58 o 
   1 -11   2      109.19       82.67     19.49 o 
   2 -11   2     7289.35     6897.73    186.14 o 
   3 -11   2     3633.91     3495.32    111.65 o 
   4 -11   2     3199.83     2941.96     97.97 o 
   5 -11   2     5288.73     5263.23    112.98 o 
   6 -11   2        5.45       11.54     13.01 o 
  -6 -10   2     3195.08     3196.24     95.01 o 
  -5 -10   2        0.36        9.30     12.49 o 
  -4 -10   2     7260.06     6807.78    127.26 o 
  -3 -10   2     4377.54     4086.43     82.01 o 
  -2 -10   2     6837.53     6327.26    115.05 o 
  -1 -10   2    15884.86    15258.63    207.36 o 
   0 -10   2      190.73      234.97     12.44 o 
   1 -10   2    17828.32    17612.16    425.40 o 
   2 -10   2     3492.71     3236.20    101.55 o 
   3 -10   2     4037.87     4054.73    121.32 o 
   4 -10   2     7457.22     7230.09    130.50 o 
   5 -10   2       30.25       26.75     11.98 o 
   6 -10   2     5393.59     5419.93    106.00 o 
   7 -10   2     1473.16     1517.75     46.18 o 
  -6  -9   2       26.56       50.57     14.80 o 
  -5  -9   2     4318.22     3992.02     84.75 o 
  -4  -9   2     2924.72     2778.79     62.68 o 
  -3  -9   2     3094.79     3008.35     64.00 o 
  -2  -9   2    11355.22    11103.65    260.62 o 
  -1  -9   2        5.18       14.61     10.30 o 
   0  -9   2    15547.21    18073.38    548.86 o 
   1  -9   2     4384.69     4366.10     92.52 o 
   2  -9   2     6250.62     5899.48    157.80 o 
   3  -9   2    10724.13    10263.97    173.96 o 
   4  -9   2        6.95        8.65      9.90 o 
   5  -9   2     5795.15     5622.98    105.11 o 
   6  -9   2     1914.15     1981.07     50.32 o 
   7  -9   2     1190.53     1227.82     39.36 o 
  -7  -8   2       10.97       14.91     14.05 o 
  -6  -8   2     2987.20     2840.75     68.26 o 
  -5  -8   2      582.02      595.75     26.57 o 
  -4  -8   2     1474.99     1397.75     38.85 o 
  -3  -8   2     3422.47     3384.37     68.90 o 
  -2  -8   2       28.48       51.57     13.29 o 
  -1  -8   2     7246.06     7027.93    121.51 o 
   0  -8   2     3299.48     3838.90    113.54 o 
   1  -8   2     3827.83     3820.94     99.22 o 
   2  -8   2     5910.49     5772.33    105.06 o 
   3  -8   2      168.86      222.50     29.07 o 
   4  -8   2     5608.27     5441.97    126.68 o 
   5  -8   2     1479.37     1397.94     37.73 o 
   6  -8   2     1728.67     1727.85     44.48 o 
   7  -8   2     2157.63     2280.43     55.04 o 
  -7  -7   2     1722.89     1561.92     47.73 o 
  -6  -7   2     1127.06     1095.52     36.92 o 
  -5  -7   2      276.17      325.26     57.88 o 
  -4  -7   2     1899.33     1848.99     45.01 o 
  -3  -7   2       13.03       17.69      7.85 o 
  -2  -7   2     2883.01     2816.33     45.83 o 
  -1  -7   2     1608.87     1522.78     34.63 o 
   0  -7   2     1022.38     1078.85     22.45 o 
   1  -7   2     7921.43     7707.94    106.91 o 
   2  -7   2      220.86      253.55     14.08 o 
   3  -7   2     7735.96     7589.67    132.55 o 
   4  -7   2     1210.56     1188.07     50.44 o 
   5  -7   2     2712.38     2755.47     57.68 o 
   6  -7   2     2481.28     2519.31     55.47 o 
   7  -7   2        9.14       21.64     11.88 o 
   8  -7   2     1998.14     2175.36     54.21 o 
  -7  -6   2     1680.13     1562.66     50.98 o 
  -6  -6   2      370.11      379.68     50.56 o 
  -5  -6   2     7973.78     7676.17    138.67 o 
  -4  -6   2      570.61      614.70     29.18 o 
  -3  -6   2     7452.40     7369.73    204.75 o 
  -2  -6   2     3083.28     2966.56     46.80 o 
  -1  -6   2     2766.13     2904.72    109.01 o 
   0  -6   2    14331.23    16539.27    217.28 o 
   1  -6   2       60.86       53.60      6.95 o 
   2  -6   2    14444.42    13855.50    184.15 o 
   3  -6   2     6846.19     6596.56     92.29 o 
   4  -6   2     2276.40     2176.35     45.98 o 
   5  -6   2    10706.94    10602.20    174.48 o 
   6  -6   2       41.00       43.13     10.18 o 
   7  -6   2     6078.11     6116.58    110.93 o 
   8  -6   2     1258.72     1390.35     40.14 o 
  -8  -5   2      454.22      485.00     46.23 o 
  -7  -5   2     1198.93     1134.14     38.10 o 
  -6  -5   2     2741.77     2546.98     59.24 o 
  -5  -5   2       10.16       16.22      9.17 o 
  -4  -5   2     6173.31     6047.59    136.52 o 
  -3  -5   2     8407.20     8638.15    147.52 o 
  -2  -5   2     1340.27     1288.61     35.46 o 
  -1  -5   2    29236.17    29686.45    497.60 o 
   0  -5   2        8.84       11.05      4.57 o 
   1  -5   2    30792.05    30186.28    754.69 o 
   2  -5   2     9404.39     8940.75    139.10 o 
   3  -5   2     9900.56     9935.35    160.39 o 
   4  -5   2    15527.02    15021.42    237.35 o 
   5  -5   2        5.05       18.08      7.64 o 
   6  -5   2     7520.78     7470.41    127.65 o 
   7  -5   2     3380.01     3567.69     70.84 o 
   8  -5   2     1453.22     1558.02     41.56 o 
  -8  -4   2      135.33      145.80     26.53 o 
  -7  -4   2     4628.19     4478.69     92.06 o 
  -6  -4   2      188.34      174.46     24.32 o 
  -5  -4   2     7166.98     6889.69    123.93 o 
  -4  -4   2     3968.54     3883.75     74.56 o 
  -3  -4   2     5707.13     5913.24    157.23 o 
  -2  -4   2    11867.04    11458.77    283.66 o 
  -1  -4   2      141.17      127.20      8.35 o 
   0  -4   2     6220.88     6632.97    146.67 o 
   1  -4   2    14053.82    14001.18    231.92 o 
   2  -4   2     3958.38     3753.13    111.04 o 
   3  -4   2    22168.06    21798.68    336.08 o 
   4  -4   2      773.76      851.77     22.28 o 
   5  -4   2    11951.13    11986.70    191.99 o 
   6  -4   2     3309.92     3374.72     64.30 o 
   7  -4   2     2095.51     2156.24     47.98 o 
   8  -4   2     3299.54     3428.45     70.08 o 
  -8  -3   2     3820.14     3818.25     82.65 o 
  -7  -3   2      162.20      168.97     15.70 o 
  -6  -3   2     3085.91     3039.58     65.15 o 
  -5  -3   2     4146.67     3954.55     76.84 o 
  -4  -3   2     1460.53     1460.07     35.21 o 
  -3  -3   2     9407.32     9148.64    152.84 o 
  -2  -3   2      271.13      308.27     17.98 o 
  -1  -3   2    10098.18    10221.70    165.80 o 
   0  -3   2     5506.41     6318.80    147.68 o 
   1  -3   2     2978.91     2905.59     53.07 o 
   2  -3   2     8882.85     8880.21    179.89 o 
   3  -3   2       24.66       39.20      9.64 o 
   4  -3   2    15238.74    15551.58    242.35 o 
   5  -3   2     2419.63     2453.37     47.22 o 
   6  -3   2     1321.19     1311.82     31.59 o 
   7  -3   2     3398.10     3556.23     68.42 o 
   8  -3   2       20.56       23.43     13.16 o 
  -8  -2   2       17.71       24.97     12.51 o 
  -7  -2   2     1049.58     1077.05     33.92 o 
  -6  -2   2     1885.52     1867.24     45.02 o 
  -5  -2   2      459.55      477.38     19.09 o 
  -4  -2   2     3340.90     3319.11     63.50 o 
  -3  -2   2       52.36       60.23      6.89 o 
  -2  -2   2     3816.08     3997.12     70.27 o 
  -1  -2   2      533.02      508.27     14.36 o 
   0  -2   2       56.95       94.39      4.50 o 
   1  -2   2     2099.15     1909.90     36.78 o 
   2  -2   2      116.90      155.75      6.20 o 
   3  -2   2     3994.12     3875.57     55.46 o 
   4  -2   2      115.76      130.91     11.78 o 
   5  -2   2     2427.27     2433.96     39.90 o 
   6  -2   2     5127.61     5060.75     87.82 o 
   7  -2   2       53.33       50.71      7.75 o 
   8  -2   2     2054.18     2285.81    109.05 o 
  -8  -1   2      450.13      496.79     21.15 o 
  -7  -1   2     1674.52     1635.37     42.28 o 
  -6  -1   2      111.72      154.82     13.14 o 
  -5  -1   2     3676.23     3597.86     68.82 o 
  -4  -1   2     2133.43     2194.33     44.70 o 
  -3  -1   2     3839.96     3862.07     68.69 o 
  -2  -1   2     6838.77     7072.13    116.51 o 
  -1  -1   2     1820.92     1844.09     28.09 o 
   0  -1   2    19597.70    22108.79    654.67 o 
   1  -1   2       14.75       29.69      3.33 o 
   2  -1   2      209.58      250.47      8.36 o 
   3  -1   2     4167.97     4048.42     56.79 o 
   4  -1   2       59.92       96.70      5.95 o 
   5  -1   2     6362.71     6213.53     87.95 o 
   6  -1   2        6.61       22.26      8.54 o 
   7  -1   2     4277.01     4299.86     63.70 o 
   8  -1   2     1748.16     2022.49     65.19 o 
  -8   0   2      607.82      672.72     25.32 o 
  -7   0   2      149.06      155.95     11.48 o 
  -6   0   2     4138.37     4074.73     77.45 o 
  -5   0   2     1108.99     1116.87     28.46 o 
  -4   0   2     7467.20     7242.56    121.91 o 
  -3   0   2    12152.40    12735.44    205.10 o 
  -2   0   2     1227.42     1327.03     25.05 o 
  -1   0   2    21693.69    20499.86    321.89 o 
   0   0   2     1362.66     1659.72     44.55 o 
   1   0   2    15102.62    14126.85    287.92 o 
   2   0   2    54353.18    51530.01    675.58 o 
   3   0   2     2323.27     2219.46     32.86 o 
   4   0   2    22667.22    23663.36    308.89 o 
   5   0   2      651.68      698.06     16.37 o 
   6   0   2     7976.98     8254.63    114.16 o 
   7   0   2     2989.87     3074.76     59.27 o 
   8   0   2     1465.71     1604.77     40.23 o 
  -8   1   2     1180.51     1216.67     52.24 o 
  -7   1   2     2484.31     2552.95     44.87 o 
  -6   1   2      179.70      214.82     16.88 o 
  -5   1   2     3183.67     3081.14     48.19 o 
  -4   1   2     5154.11     4998.19     70.51 o 
  -3   1   2      547.74      490.21     11.51 o 
  -2   1   2    24964.12    24325.18    311.52 o 
  -1   1   2     5494.52     5685.43     75.28 o 
   0   1   2    23912.77    25170.65    423.76 o 
   1   1   2    12514.82    13209.91    330.31 o 
   2   1   2    12293.07    12707.66    319.41 o 
   3   1   2    11813.98    11457.26    201.38 o 
   4   1   2     2019.08     2136.17     45.59 o 
   5   1   2     5894.66     5804.57    110.13 o 
   6   1   2     4543.80     4713.96     69.71 o 
   7   1   2      737.69      776.74     21.55 o 
   8   1   2     4418.61     4785.01    109.81 o 
   9   1   2       68.69      117.89     22.70 o 
  -8   2   2     3669.89     4079.90    115.23 o 
  -7   2   2      701.91      671.81     36.06 o 
  -6   2   2     3589.80     3548.34     47.74 o 
  -5   2   2     4096.54     3990.09     50.77 o 
  -4   2   2     2793.86     2902.45     42.47 o 
  -3   2   2     9607.21     8979.72    259.15 o 
  -2   2   2      852.75      847.17     18.91 o 
  -1   2   2    11892.51    11566.51    149.65 o 
   0   2   2    11125.70    12378.78    189.30 o 
   1   2   2     1245.68     1215.40     36.21 o 
   2   2   2     9430.76     9584.43    168.19 o 
   3   2   2      441.72      425.58     14.20 o 
   4   2   2     4546.11     4633.56     88.26 o 
   5   2   2     2744.19     2769.51     45.96 o 
   6   2   2       81.55      110.64     18.19 o 
   7   2   2     3157.23     3226.04     56.14 o 
   8   2   2       56.95       72.00     25.16 o 
   9   2   2     1484.93     1651.57     64.98 o 
  -8   3   2      291.80      272.47     26.85 o 
  -7   3   2     1138.37     1146.04     33.52 o 
  -6   3   2     1940.53     1972.45     39.07 o 
  -5   3   2      490.83      484.24     15.86 o 
  -4   3   2     1830.41     1806.91     37.07 o 
  -3   3   2      182.33      173.95      7.83 o 
  -2   3   2     1760.85     1772.74     22.34 o 
  -1   3   2     2861.27     2714.93     56.08 o 
   0   3   2      447.32      547.33     12.81 o 
   1   3   2     6428.47     6257.19     88.34 o 
   2   3   2       25.93       29.86      4.68 o 
   3   3   2     3302.58     3324.84     64.40 o 
   4   3   2     2385.28     2399.02     50.61 o 
   5   3   2      582.95      607.16     16.60 o 
   6   3   2     3592.17     3624.95     59.67 o 
   7   3   2       23.61       45.66     11.64 o 
   8   3   2     1117.70     1068.73     47.45 o 
   9   3   2      616.48      648.04     43.37 o 
  -8   4   2      533.40      574.64     37.73 o 
  -7   4   2      650.98      671.31     24.98 o 
  -6   4   2      144.26      143.55     12.70 o 
  -5   4   2     1499.20     1549.19     23.54 o 
  -4   4   2      185.15      204.11      6.69 o 
  -3   4   2     2295.06     2277.01     28.81 o 
  -2   4   2      892.60      866.18     15.10 o 
  -1   4   2      979.50      916.71     29.31 o 
   0   4   2      545.99      658.84     34.83 o 
   1   4   2      462.67      501.47     11.58 o 
   2   4   2      594.89      563.65     16.28 o 
   3   4   2     2731.65     2829.00     75.12 o 
   4   4   2      781.12      781.04     22.24 o 
   5   4   2     3073.81     3064.39     65.46 o 
   6   4   2       64.51       38.29     11.18 o 
   7   4   2     1487.18     1535.48     41.94 o 
   8   4   2     1151.66     1222.55     68.15 o 
  -8   5   2      623.59      655.31     27.83 o 
  -7   5   2       26.04       29.21     10.62 o 
  -6   5   2     1223.35     1160.09     32.16 o 
  -5   5   2      648.36      667.30     22.14 o 
  -4   5   2     1938.90     1915.44     30.13 o 
  -3   5   2     3162.53     3107.91     57.13 o 
  -2   5   2      180.37      189.87     17.91 o 
  -1   5   2    11696.22    11819.24    203.63 o 
   0   5   2     4412.99     5094.51    147.45 o 
   1   5   2    15089.35    15144.60    208.85 o 
   2   5   2     9977.62    10139.24    139.19 o 
   3   5   2     1328.86     1325.62     30.00 o 
   4   5   2     5097.80     4878.21     73.27 o 
   5   5   2      777.84      856.94     22.75 o 
   6   5   2     2190.08     2124.84     49.95 o 
   7   5   2     2829.62     2901.62     65.37 o 
   8   5   2      250.18      251.36     20.27 o 
  -8   6   2       31.87       18.24     12.28 o 
  -7   6   2     3615.68     3644.42     74.78 o 
  -6   6   2      871.03      867.27     27.81 o 
  -5   6   2     2364.61     2321.05     49.62 o 
  -4   6   2     2454.32     2346.83     48.28 o 
  -3   6   2      148.81      120.01      9.75 o 
  -2   6   2     7270.66     7147.45    118.14 o 
  -1   6   2     1450.85     1503.98     23.67 o 
   0   6   2     7525.71     8574.65    128.82 o 
   1   6   2    11448.64    11430.91    150.55 o 
   2   6   2      735.08      777.84     17.20 o 
   3   6   2    17760.88    17486.81    326.06 o 
   4   6   2     1859.40     1873.98     34.23 o 
   5   6   2     5206.91     5404.26     82.91 o 
   6   6   2     3458.31     3410.90     97.26 o 
   7   6   2      253.70      322.05     21.10 o 
   8   6   2     2224.22     2308.63     59.63 o 
  -8   7   2     2975.57     3112.42     70.35 o 
  -7   7   2      947.39      944.08     32.38 o 
  -6   7   2     2875.83     2823.17     60.48 o 
  -5   7   2     5974.40     5740.50    103.19 o 
  -4   7   2       75.93       78.93     14.00 o 
  -3   7   2     8743.28     8850.08    201.65 o 
  -2   7   2      427.71      368.61     26.73 o 
  -1   7   2     3657.65     3622.44     61.17 o 
   0   7   2     5165.14     5556.07     76.39 o 
   1   7   2      541.29      547.08     13.21 o 
   2   7   2     6914.45     6740.55     96.44 o 
   3   7   2      488.54      481.53     14.62 o 
   4   7   2     3586.19     3707.81     59.48 o 
   5   7   2     3340.20     3344.57     68.76 o 
   6   7   2      232.68      237.84     17.28 o 
   7   7   2     2279.87     2276.83     57.27 o 
   8   7   2      300.27      365.57     32.87 o 
  -7   8   2      722.92      738.02     29.56 o 
  -6   8   2     2326.91     2285.22     53.44 o 
  -5   8   2       85.20      100.38     12.36 o 
  -4   8   2     4288.11     4136.61     78.57 o 
  -3   8   2      265.47      279.82     15.59 o 
  -2   8   2     1593.22     1560.30     49.81 o 
  -1   8   2      967.13      938.09     18.44 o 
   0   8   2      339.43      363.19     10.41 o 
   1   8   2      701.15      691.95     17.39 o 
   2   8   2     1296.41     1237.30     21.78 o 
   3   8   2     1055.65     1092.81     23.98 o 
   4   8   2     2391.23     2478.86     44.10 o 
   5   8   2      511.66      494.77     22.13 o 
   6   8   2     2123.19     2209.42     54.43 o 
   7   8   2       24.95       27.51     17.58 o 
  -7   9   2      570.90      620.36     28.97 o 
  -6   9   2       59.34       83.73     13.25 o 
  -5   9   2      548.23      537.85     41.70 o 
  -4   9   2      504.77      514.78     37.49 o 
  -3   9   2      127.69      120.90     11.99 o 
  -2   9   2     1219.88     1229.82     32.99 o 
  -1   9   2       65.32       73.01      5.76 o 
   0   9   2     1103.25     1308.60     23.91 o 
   1   9   2      326.76      324.94     15.46 o 
   2   9   2     2423.34     2270.36     34.74 o 
   3   9   2      307.59      359.63     38.00 o 
   4   9   2       87.67      111.50     15.67 o 
   5   9   2      439.64      386.73     20.35 o 
   6   9   2      220.80      238.84     19.04 o 
   7   9   2      269.79      290.62     22.66 o 
  -7  10   2       58.13       53.26     15.23 o 
  -6  10   2     1911.38     2023.26     52.47 o 
  -5  10   2      883.60      850.51     30.77 o 
  -4  10   2     2589.64     2539.73     57.15 o 
  -3  10   2     2599.40     2513.74     55.66 o 
  -2  10   2      108.73      117.45     26.73 o 
  -1  10   2     2711.39     2598.14     80.81 o 
   0  10   2      313.39      388.48     12.24 o 
   1  10   2      853.84      845.77     19.89 o 
   2  10   2     1458.49     1443.65     26.03 o 
   3  10   2       32.36       36.60      7.08 o 
   4  10   2     5429.04     5187.54     98.26 o 
   5  10   2      545.90      505.85     25.90 o 
   6  10   2     1938.31     1955.11     53.91 o 
   7  10   2      867.98      906.74     36.34 o 
  -6  11   2     1172.67     1110.53     38.65 o 
  -5  11   2      503.56      448.81     24.04 o 
  -4  11   2     4093.05     4021.26     82.01 o 
  -3  11   2        3.51        5.41      9.83 o 
  -2  11   2    10399.49    10033.77    171.20 o 
  -1  11   2      747.89      761.96     39.19 o 
   0  11   2     3327.10     4030.24    116.19 o 
   1  11   2     2602.30     2671.83     45.04 o 
   2  11   2       52.44       59.60      7.48 o 
   3  11   2     2908.36     2887.61     50.76 o 
   4  11   2      701.86      711.44     27.38 o 
   5  11   2     1208.43     1171.34     42.37 o 
   6  11   2     3562.82     3626.58     81.10 o 
  -6  12   2     1088.41     1110.02     40.07 o 
  -5  12   2     3245.55     3197.71     72.77 o 
  -4  12   2      156.21      159.76     16.75 o 
  -3  12   2     2683.72     2565.96     80.63 o 
  -2  12   2     2407.26     2175.88     76.76 o 
  -1  12   2      799.24      695.47     39.28 o 
   0  12   2     9471.39    10911.18    270.26 o 
   1  12   2        7.25       15.35     10.62 o 
   2  12   2     4812.85     4825.65     67.01 o 
   3  12   2      668.21      662.17     21.42 o 
   4  12   2     1181.96     1224.96     38.96 o 
   5  12   2     1150.07     1151.74     37.63 o 
   6  12   2       24.60       26.95     15.18 o 
  -5  13   2        6.46        8.91     12.79 o 
  -4  13   2     3040.06     3030.83     82.41 o 
  -3  13   2     1792.42     1733.60     71.55 o 
  -2  13   2      772.57      742.78     43.92 o 
  -1  13   2     3543.25     3366.33    106.77 o 
   0  13   2       23.38       35.95     16.46 o 
   1  13   2     2222.48     2045.53     76.59 o 
   2  13   2     1085.56     1026.95     26.34 o 
   3  13   2      480.58      495.87     19.95 o 
   4  13   2      877.14      845.07     26.28 o 
   5  13   2        1.26        1.13     10.69 o 
  -4  14   2      186.02      176.44     19.73 o 
  -3  14   2      951.12      924.93     52.14 o 
  -2  14   2      869.63      771.41     46.34 o 
  -1  14   2       10.83       31.52     17.49 o 
   0  14   2      803.41      927.56     50.35 o 
   1  14   2      277.04      262.32     30.39 o 
   2  14   2      291.86      264.48     31.04 o 
   3  14   2      564.39      540.08     21.32 o 
   4  14   2       68.69       82.33     12.72 o 
  -3  15   2     1520.76     1432.44     66.86 o 
  -2  15   2       14.90       18.82     19.60 o 
  -1  15   2     1814.20     1671.51     72.80 o 
   0  15   2      518.24      628.65     44.81 o 
   1  15   2      648.61      645.81     45.77 o 
   2  15   2     1690.17     1503.87     68.17 o 
   3  15   2        1.24        9.39     19.03 o 
  -1  16   2     1122.35     1005.29     58.64 o 
   0  16   2      695.53      881.27     54.11 o 
   1  16   2     3354.80     3160.21    109.69 o 
  -2 -14   3      824.07      674.15     48.96 o 
  -1 -14   3     2906.35     2828.19    104.78 o 
   0 -14   3     3740.70     4703.56    147.81 o 
   1 -14   3      236.35      286.50     33.90 o 
   2 -14   3     3832.52     3608.54    122.65 o 
   3 -14   3      631.55      690.09     49.35 o 
  -3 -13   3      534.88      550.05     23.76 o 
  -2 -13   3     1274.92     1265.96     33.60 o 
  -1 -13   3     2547.06     2428.45     92.04 o 
   0 -13   3       36.74       66.67     22.73 o 
   1 -13   3     2848.68     2662.01     96.73 o 
   2 -13   3      516.60      495.04     39.87 o 
   3 -13   3      742.86      710.47     47.74 o 
   4 -13   3     1567.70     1485.13     70.79 o 
  -4 -12   3      197.80      167.00     17.97 o 
  -3 -12   3     1022.22      949.95     34.18 o 
  -2 -12   3     1154.08     1113.68     30.31 o 
  -1 -12   3      121.32      126.00     12.31 o 
   0 -12   3     3133.78     3687.20    118.05 o 
   1 -12   3      535.39      553.93     41.86 o 
   2 -12   3     1460.65     1344.62     61.77 o 
   3 -12   3     2806.59     2711.83     97.84 o 
   4 -12   3      111.60      121.16     24.11 o 
   5 -12   3     1954.91     1951.06     81.12 o 
  -5 -11   3      623.00      609.68     30.17 o 
  -4 -11   3      212.59      206.90     18.51 o 
  -3 -11   3     1753.06     1525.03     43.02 o 
  -2 -11   3        9.48       21.90      9.34 o 
  -1 -11   3     4196.87     3945.41     66.14 o 
   0 -11   3      806.31     1016.52     33.91 o 
   1 -11   3     3833.21     3647.81    114.56 o 
   2 -11   3     4260.32     4223.94    127.39 o 
   3 -11   3      673.73      661.67     42.11 o 
   4 -11   3     3856.87     3780.88    119.05 o 
   5 -11   3     1021.77      941.72     52.35 o 
   6 -11   3     1184.51     1237.35     41.53 o 
  -5 -10   3     1170.57     1117.51     39.42 o 
  -4 -10   3     3273.06     3034.89     68.84 o 
  -3 -10   3        8.10       18.74     12.60 o 
  -2 -10   3     3913.76     3806.79     77.06 o 
  -1 -10   3     2096.57     2057.37     40.32 o 
   0 -10   3     2133.16     2605.08     95.43 o 
   1 -10   3     8017.91     7962.85    145.74 o 
   2 -10   3      109.78      126.02     21.59 o 
   3 -10   3     8595.45     8138.67    212.65 o 
   4 -10   3     1297.78     1269.09     57.57 o 
   5 -10   3     3792.02     3663.39     77.81 o 
   6 -10   3     3327.73     3446.95     75.94 o 
  -6  -9   3     1377.10     1307.66     66.07 o 
  -5  -9   3     4763.63     4351.83     91.43 o 
  -4  -9   3       58.05       54.40     12.85 o 
  -3  -9   3     4595.02     4334.66     86.22 o 
  -2  -9   3     1911.40     1783.48     43.50 o 
  -1  -9   3     1842.76     1808.24     42.54 o 
   0  -9   3     7279.47     8668.12    317.07 o 
   1  -9   3       38.98       71.03     18.84 o 
   2  -9   3     8094.83     7754.42    200.66 o 
   3  -9   3     2881.97     2609.21     85.99 o 
   4  -9   3     3293.32     3131.18     66.72 o 
   5  -9   3     4554.50     4475.03     88.06 o 
   6  -9   3      419.92      418.34     23.75 o 
   7  -9   3     3344.47     3366.77     74.03 o 
  -6  -8   3     2289.61     2193.81     58.38 o 
  -5  -8   3       68.60       61.94     13.66 o 
  -4  -8   3     3623.64     3421.80     72.83 o 
  -3  -8   3     3674.19     3481.07     71.58 o 
  -2  -8   3     1032.15     1017.88     29.87 o 
  -1  -8   3     4532.02     4261.32     80.19 o 
   0  -8   3       16.66       30.09      6.62 o 
   1  -8   3     3105.84     3045.10    147.75 o 
   2  -8   3     2659.42     2694.20     59.06 o 
   3  -8   3     1067.63     1115.43     47.32 o 
   4  -8   3     4923.97     4776.13     89.77 o 
   5  -8   3        5.79        8.05     16.69 o 
   6  -8   3     2507.77     2497.05     57.16 o 
   7  -8   3      616.48      632.22     34.54 o 
  -7  -7   3      821.36      819.76     35.00 o 
  -6  -7   3       24.08       19.99     12.01 o 
  -5  -7   3     2324.69     2128.43     53.04 o 
  -4  -7   3      812.77      744.44     27.11 o 
  -3  -7   3     2542.28     2368.71     52.70 o 
  -2  -7   3     2822.70     2690.23     81.77 o 
  -1  -7   3        5.00       15.14      6.83 o 
   0  -7   3     1134.25     1320.40     39.61 o 
   1  -7   3     1389.01     1443.16     35.40 o 
   2  -7   3     1219.33     1247.84     49.04 o 
   3  -7   3     2739.80     2789.00     64.10 o 
   4  -7   3        8.02       12.55      8.14 o 
   5  -7   3     2479.12     2526.89     54.32 o 
   6  -7   3     1204.60     1234.64     35.36 o 
   7  -7   3      658.90      691.90     27.36 o 
   8  -7   3     1722.48     1801.49     47.96 o 
  -7  -6   3        2.68        9.89     12.96 o 
  -6  -6   3      427.33      420.59     23.79 o 
  -5  -6   3      266.73      274.91     18.30 o 
  -4  -6   3      258.57      228.21     28.87 o 
  -3  -6   3     1815.98     1854.14     43.46 o 
  -2  -6   3        2.25        0.55      6.08 o 
  -1  -6   3     6296.57     6316.89    110.27 o 
   0  -6   3     1299.90     1514.92     77.08 o 
   1  -6   3     2758.94     2788.39     56.10 o 
   2  -6   3     1199.35     1086.36     27.90 o 
   3  -6   3       33.06       43.56      5.68 o 
   4  -6   3     3398.66     3240.48     62.49 o 
   5  -6   3     1085.29     1090.82     29.95 o 
   6  -6   3     1421.65     1423.04     36.59 o 
   7  -6   3     2537.17     2730.75     59.27 o 
   8  -6   3        6.10       22.48     11.74 o 
  -7  -5   3     2452.33     2330.28     59.62 o 
  -6  -5   3     2456.48     2306.67     56.28 o 
  -5  -5   3      831.62      862.42     50.68 o 
  -4  -5   3     4170.44     4014.27     78.96 o 
  -3  -5   3      168.97      163.55     12.31 o 
  -2  -5   3     5535.12     5410.92     96.67 o 
  -1  -5   3     3205.35     3018.69    129.31 o 
   0  -5   3     1470.58     1589.48     45.90 o 
   1  -5   3    12136.33    12012.22    202.81 o 
   2  -5   3     1283.25     1366.79     31.45 o 
   3  -5   3    10070.06     9777.55    158.23 o 
   4  -5   3     3087.21     2945.68     83.51 o 
   5  -5   3     2893.59     2873.21     56.52 o 
   6  -5   3     6172.64     6203.29    108.38 o 
   7  -5   3       16.30       36.36     10.36 o 
   8  -5   3     2683.69     2941.20     63.26 o 
  -8  -4   3     1245.84     1242.99     62.91 o 
  -7  -4   3     1148.93     1139.31     38.47 o 
  -6  -4   3     1416.87     1319.39     40.01 o 
  -5  -4   3     7360.36     7167.29    129.41 o 
  -4  -4   3      659.33      657.29     23.20 o 
  -3  -4   3    12209.64    12190.53    202.26 o 
  -2  -4   3     6640.71     6516.06    112.73 o 
  -1  -4   3     4331.48     4216.54     75.64 o 
   0  -4   3    16779.17    19137.03    517.85 o 
   1  -4   3      117.49      119.81      8.67 o 
   2  -4   3    10404.02     9789.92    116.51 o 
   3  -4   3     6646.66     6768.74    111.35 o 
   4  -4   3     2424.71     2426.93     46.86 o 
   5  -4   3     8191.19     8374.46    137.76 o 
   6  -4   3      446.18      498.01     19.18 o 
   7  -4   3     4329.38     4638.49     85.50 o 
   8  -4   3      838.74      972.67     30.93 o 
  -8  -3   3      558.40      583.00     29.61 o 
  -7  -3   3      446.75      444.74     25.93 o 
  -6  -3   3     1848.05     1763.22     68.03 o 
  -5  -3   3       68.99       85.44     11.32 o 
  -4  -3   3     4291.99     4212.68     79.75 o 
  -3  -3   3     4357.22     4427.34     81.23 o 
  -2  -3   3      559.35      587.49     32.20 o 
  -1  -3   3    12544.88    12705.68    206.01 o 
   0  -3   3      173.86      182.34      7.01 o 
   1  -3   3     6998.96     6681.85     95.83 o 
   2  -3   3     5523.62     5302.56     74.46 o 
   3  -3   3      828.27      814.60     17.10 o 
   4  -3   3     1929.45     1790.50     33.08 o 
   5  -3   3      287.78      302.78     11.72 o 
   6  -3   3      908.90      921.85     25.33 o 
   7  -3   3     1009.43     1044.22     29.17 o 
   8  -3   3     1240.64     1266.28     49.61 o 
  -8  -2   3       15.57       46.27     14.05 o 
  -7  -2   3     2254.90     2168.14     53.13 o 
  -6  -2   3      204.38      207.39     15.59 o 
  -5  -2   3     2130.86     2067.26     61.31 o 
  -4  -2   3     1763.35     1682.61     38.44 o 
  -3  -2   3      721.30      716.35     21.00 o 
  -2  -2   3     6335.94     6247.06    106.43 o 
  -1  -2   3      138.00      160.13      9.85 o 
   0  -2   3     2725.34     3141.27     47.68 o 
   1  -2   3      950.09      911.77     22.83 o 
   2  -2   3     1348.13     1313.95     48.98 o 
   3  -2   3     1600.59     1615.62     26.60 o 
   4  -2   3     4862.46     5225.01     74.08 o 
   5  -2   3     1260.25     1272.17     24.48 o 
   6  -2   3     2839.70     2952.59     48.25 o 
   7  -2   3      189.42      196.53     10.86 o 
   8  -2   3     1108.90     1188.90     47.24 o 
  -8  -1   3     2290.01     2312.64     46.25 o 
  -7  -1   3       69.24       69.49     13.27 o 
  -6  -1   3     1198.87     1163.61     33.08 o 
  -5  -1   3      153.92      190.84     31.56 o 
  -4  -1   3      979.52     1035.55     27.15 o 
  -3  -1   3      863.77      844.81     22.57 o 
  -2  -1   3       12.03       35.37     15.26 o 
  -1  -1   3     2906.11     2889.11     74.22 o 
   0  -1   3     2306.48     2573.48     73.62 o 
   2  -1   3     3581.06     3665.19     51.09 o 
   3  -1   3      123.97      142.83     13.25 o 
   4  -1   3    11224.93    11849.30    158.02 o 
   5  -1   3     1054.41     1055.34     21.01 o 
   6  -1   3      457.37      470.64     14.55 o 
   7  -1   3     2344.14     2453.54     40.72 o 
   8  -1   3      101.89      117.24     18.81 o 
  -8   0   3      142.85      115.92     23.92 o 
  -7   0   3      948.54      958.08     30.86 o 
  -6   0   3     2298.86     2293.59     50.30 o 
  -5   0   3      385.66      391.37     26.11 o 
  -4   0   3     2693.99     2546.73     50.31 o 
  -3   0   3       14.84       23.38      7.20 o 
  -2   0   3     6308.47     6240.84    104.13 o 
  -1   0   3     2235.21     2136.07     32.37 o 
   0   0   3     1648.26     1898.11     91.41 o 
   1   0   3    15709.08    14633.45    365.78 o 
   2   0   3       13.06       13.31      3.77 o 
   3   0   3     8209.43     8102.90    107.91 o 
   4   0   3      681.76      618.35     25.20 o 
   5   0   3     1401.63     1415.93     25.53 o 
   6   0   3     5215.34     5317.47     77.80 o 
   7   0   3       95.06      113.04     10.02 o 
   8   0   3     1750.62     1984.01     65.45 o 
  -8   1   3     1411.04     1467.72     58.58 o 
  -7   1   3     3167.90     3169.39     53.48 o 
  -6   1   3      333.25      341.73     13.87 o 
  -5   1   3     7364.38     7164.74    122.76 o 
  -4   1   3     1862.68     1880.70     31.84 o 
  -3   1   3     6907.07     6847.60     93.25 o 
  -2   1   3     7493.80     7167.29     95.67 o 
  -1   1   3     1954.19     1972.14     29.27 o 
   0   1   3    33273.62    35445.51    593.25 o 
   1   1   3      506.16      515.33     20.24 o 
   2   1   3    17025.62    16525.42    266.72 o 
   3   1   3    10764.63    11055.77    255.41 o 
   4   1   3     2054.75     2050.11     39.63 o 
   5   1   3     8584.71     8570.35    144.89 o 
   6   1   3      166.34      179.35     12.05 o 
   7   1   3     3475.64     3668.52     58.85 o 
   8   1   3     2272.98     2511.53     78.19 o 
   9   1   3      559.31      524.08     37.45 o 
  -8   2   3     1702.23     1708.23     64.39 o 
  -7   2   3      190.98      198.16     22.13 o 
  -6   2   3     6726.20     6671.84     82.22 o 
  -5   2   3      338.18      334.71     10.58 o 
  -4   2   3     7739.75     7705.90     89.91 o 
  -3   2   3     3323.98     3139.78     54.48 o 
  -2   2   3      714.95      684.03     13.05 o 
  -1   2   3     5742.67     5606.00    129.66 o 
   0   2   3      606.96      651.58     11.42 o 
   1   2   3     5327.60     5254.58     89.93 o 
   2   2   3     8044.95     8135.14    208.99 o 
   3   2   3     1802.25     1806.07     55.76 o 
   4   2   3     6611.65     6710.46    179.25 o 
   5   2   3      161.39      196.08     18.10 o 
   6   2   3     3485.35     3599.15    109.53 o 
   7   2   3     1140.97     1240.63     27.49 o 
   8   2   3      541.08      567.16     79.92 o 
   9   2   3     1098.05     1122.80     53.18 o 
  -8   3   3       90.76      123.51     23.62 o 
  -7   3   3     3188.38     3257.54     67.81 o 
  -6   3   3      373.97      371.76     14.14 o 
  -5   3   3     1821.05     1779.62     26.96 o 
  -4   3   3     3347.62     3214.69     41.08 o 
  -3   3   3      381.35      389.72     11.52 o 
  -2   3   3     4963.08     4868.12     56.59 o 
  -1   3   3       38.70       63.40      8.76 o 
   0   3   3     1104.05     1165.47     21.50 o 
   1   3   3     1197.56     1234.46     33.14 o 
   2   3   3       31.25       41.71      8.06 o 
   3   3   3     3951.00     3999.60     76.68 o 
   4   3   3      253.42      271.56     13.30 o 
   5   3   3     1941.47     1973.46     45.70 o 
   6   3   3      186.35      191.82     13.69 o 
   7   3   3      163.24      172.78     20.85 o 
   8   3   3      473.92      534.69     34.03 o 
   9   3   3       76.42      126.17     24.50 o 
  -8   4   3     1302.02     1385.40     41.35 o 
  -7   4   3      357.20      350.77     19.78 o 
  -6   4   3      557.43      557.23     22.03 o 
  -5   4   3     3485.90     3435.34     49.99 o 
  -4   4   3       23.91       37.45      4.00 o 
  -3   4   3     3232.77     3131.64     38.68 o 
  -2   4   3       69.87       67.01      4.42 o 
  -1   4   3      737.89      681.52     16.19 o 
   0   4   3      508.84      573.62     36.26 o 
   1   4   3      181.40      200.61      8.95 o 
   2   4   3     2798.20     2658.51     66.32 o 
   3   4   3      151.35      153.74     10.03 o 
   4   4   3     2092.86     2117.44     46.73 o 
   5   4   3     2696.79     2817.76     60.91 o 
   6   4   3       65.23       62.39      8.42 o 
   7   4   3     2702.15     2824.26     62.21 o 
   8   4   3       32.31       54.08     19.08 o 
  -8   5   3      550.44      543.79     26.38 o 
  -7   5   3     1989.64     1992.22     48.55 o 
  -6   5   3     2829.07     2760.76     58.14 o 
  -5   5   3      623.80      610.95     21.61 o 
  -4   5   3     4662.38     4497.39     54.46 o 
  -3   5   3     1217.56     1245.16     24.10 o 
  -2   5   3      791.69      720.98     18.91 o 
  -1   5   3     5450.65     5362.03     88.45 o 
   0   5   3      282.67      303.08     10.90 o 
   1   5   3     4311.87     3981.25     86.17 o 
   2   5   3      149.33      156.68     10.45 o 
   3   5   3     3834.57     3798.00     74.57 o 
   4   5   3     2683.68     2632.29     56.10 o 
   5   5   3     1066.21     1093.51     25.61 o 
   6   5   3     4049.87     4042.48     66.39 o 
   7   5   3      326.18      401.69     54.90 o 
   8   5   3     1246.41     1445.52     60.21 o 
  -8   6   3     1067.53     1117.38     69.15 o 
  -7   6   3     3007.56     3032.28     65.81 o 
  -6   6   3      127.28      137.29     13.26 o 
  -5   6   3     8497.77     8308.37    140.78 o 
  -4   6   3     2309.58     2242.05     46.95 o 
  -3   6   3    11881.33    12030.06    192.65 o 
  -2   6   3    14685.39    14087.01    221.88 o 
  -1   6   3     2983.20     3108.77     56.22 o 
   0   6   3     9677.01    10569.60    322.67 o 
   1   6   3     1789.95     1731.96     30.30 o 
   2   6   3     4317.05     4039.98     62.31 o 
   3   6   3     6397.88     6359.97    119.34 o 
   4   6   3      296.19      283.73     11.73 o 
   5   6   3     6774.39     6704.48    119.90 o 
   6   6   3      275.46      254.78     19.22 o 
   7   6   3     3294.56     3407.73     74.51 o 
   8   6   3     1339.47     1489.26     60.84 o 
  -7   7   3      155.83      184.08     17.02 o 
  -6   7   3     4691.86     4492.17     86.83 o 
  -5   7   3     1117.67     1111.58     31.58 o 
  -4   7   3     5525.34     5313.88     94.98 o 
  -3   7   3     7617.41     7452.06    125.44 o 
  -2   7   3      653.98      664.76     20.39 o 
  -1   7   3    13871.76    13472.72    214.03 o 
   0   7   3     2735.70     3169.67     45.55 o 
   1   7   3     6899.20     6738.34     82.03 o 
   2   7   3     5808.42     5819.49     73.02 o 
   3   7   3       88.24       84.06      7.44 o 
   4   7   3     6456.49     6421.15    113.74 o 
   5   7   3      583.37      608.89     18.78 o 
   6   7   3     1867.17     1932.48     48.46 o 
   7   7   3     1256.47     1287.08     42.44 o 
   8   7   3      223.22      245.83     21.09 o 
  -7   8   3     2910.68     2994.61     67.26 o 
  -6   8   3     1307.17     1305.95     37.75 o 
  -5   8   3     1898.68     1870.12     45.05 o 
  -4   8   3     5300.59     5310.00     96.54 o 
  -3   8   3        6.81       40.51      8.45 o 
  -2   8   3    11444.97    11228.79    182.54 o 
  -1   8   3     2184.63     2246.42     44.75 o 
   0   8   3     4798.98     5429.27     74.34 o 
   1   8   3     4378.64     4345.11     62.79 o 
   2   8   3      389.05      394.24     11.36 o 
   3   8   3     2736.00     2719.98     46.16 o 
   4   8   3       29.81       40.43      7.00 o 
   5   8   3      385.77      385.17     19.73 o 
   6   8   3     1081.56     1079.57     62.44 o 
   7   8   3        9.44       10.96     11.43 o 
   8   8   3      609.98      630.20     31.20 o 
  -7   9   3      751.36      766.78     32.07 o 
  -6   9   3     1969.18     1942.70     49.42 o 
  -5   9   3     2356.88     2391.70     55.02 o 
  -4   9   3       43.94       52.91     13.67 o 
  -3   9   3     3009.00     3002.78     61.41 o 
  -2   9   3      835.37      869.38     26.74 o 
  -1   9   3     1697.77     1755.86     54.14 o 
   0   9   3     6959.15     7866.29    128.22 o 
   1   9   3      174.84      182.08      8.79 o 
   2   9   3     3302.18     3268.36     45.97 o 
   3   9   3      382.02      384.89     12.64 o 
   4   9   3      755.82      775.21     21.26 o 
   5   9   3     1496.93     1504.28     40.81 o 
   6   9   3      426.81      411.35     23.40 o 
   7   9   3     1237.70     1300.57     42.83 o 
  -7  10   3      519.19      533.08     28.28 o 
  -6  10   3     2110.79     2129.63     54.41 o 
  -5  10   3        7.05        4.78      9.63 o 
  -4  10   3     4054.51     4117.26     81.72 o 
  -3  10   3     1089.08     1011.42     45.85 o 
  -2  10   3     2227.17     2222.66     49.83 o 
  -1  10   3     2104.56     2079.44     69.03 o 
   0  10   3      782.06      852.78     22.69 o 
   1  10   3     1640.70     1588.91     29.71 o 
   2  10   3     2263.35     2188.60     34.42 o 
   3  10   3      533.89      525.50     15.25 o 
   4  10   3     3584.15     3641.56     73.30 o 
   5  10   3       25.21       13.17     12.31 o 
   6  10   3     2266.44     2292.04     57.30 o 
   7  10   3      510.14      490.14     28.68 o 
  -6  11   3      402.50      410.41     24.71 o 
  -5  11   3     3848.81     3741.47     79.20 o 
  -4  11   3     1443.51     1406.82     44.20 o 
  -3  11   3     1887.12     1805.85     45.78 o 
  -2  11   3     9274.94     8928.86    153.78 o 
  -1  11   3      269.80      277.59     28.00 o 
   0  11   3    12123.05    13729.48    327.51 o 
   1  11   3     3653.68     3599.52     56.40 o 
   2  11   3    10103.02     9729.85    120.89 o 
   3  11   3     4384.21     4123.17     65.89 o 
   4  11   3      266.52      260.11     16.55 o 
   5  11   3     2101.67     2104.44     52.70 o 
   6  11   3      739.92      675.45     30.37 o 
  -6  12   3     4345.50     4480.86    102.22 o 
  -5  12   3      978.47     1023.59     59.04 o 
  -4  12   3     6423.88     6320.10    156.25 o 
  -3  12   3     5960.27     5814.44    109.86 o 
  -2  12   3      647.91      616.29     26.00 o 
  -1  12   3    10178.65     9604.66    241.59 o 
   0  12   3     2542.66     2913.82     91.88 o 
   1  12   3     4304.69     4357.91     60.02 o 
   2  12   3     7363.61     7165.36    104.91 o 
   3  12   3      101.83      113.89     11.07 o 
   4  12   3     8279.08     8077.74    119.57 o 
   5  12   3      728.83      696.65     24.78 o 
   6  12   3     1618.90     1672.78     49.59 o 
  -5  13   3     1055.92     1110.58     39.28 o 
  -4  13   3     3326.37     3323.35     74.52 o 
  -3  13   3      157.38      174.89     17.56 o 
  -2  13   3     6248.39     5665.90    157.71 o 
  -1  13   3      758.47      745.93     42.57 o 
   0  13   3     2615.51     3028.16     97.20 o 
   1  13   3     3732.54     3725.50    190.07 o 
   2  13   3       55.39       70.86      8.79 o 
   3  13   3     3094.97     3036.75     54.33 o 
   4  13   3      686.07      661.99     23.20 o 
   5  13   3      777.03      752.62     26.37 o 
  -4  14   3      178.07      181.46     19.47 o 
  -3  14   3     2086.70     2099.89     82.82 o 
  -2  14   3      902.10      855.39     47.28 o 
  -1  14   3     1090.78     1040.61     52.40 o 
   0  14   3     2634.25     3136.45    102.61 o 
   1  14   3        0.95       -4.68     10.88 o 
   2  14   3     1973.49     1929.86     74.69 o 
   3  14   3      853.43      874.20     26.09 o 
   4  14   3     1180.33     1188.84     33.34 o 
  -3  15   3      686.06      590.37     42.45 o 
  -2  15   3      610.96      566.12     40.93 o 
  -1  15   3     1551.42     1554.09     67.86 o 
   0  15   3        0.21       -4.46     17.38 o 
   1  15   3     2353.31     2280.08     85.43 o 
   2  15   3      814.66      815.23     48.73 o 
   3  15   3     1029.14     1063.64     58.05 o 
  -1  16   3        9.54       25.88     21.40 o 
   0  16   3     3339.25     3853.26    125.13 o 
   1  16   3      955.56      898.19     52.61 o 
   0 -14   4      447.08      577.92     46.50 o 
   1 -14   4     1730.03     1735.51     78.79 o 
   2 -14   4     2484.33     2256.00     91.33 o 
  -2 -13   4     1288.29     1215.60     41.18 o 
  -1 -13   4      411.57      371.61     36.26 o 
   0 -13   4      757.23      905.64     53.23 o 
   1 -13   4     1694.23     1746.77     76.62 o 
   2 -13   4      324.93      280.12     32.67 o 
   3 -13   4     2298.09     2312.09     90.94 o 
   4 -13   4       90.62       97.98     26.79 o 
  -3 -12   4      845.53      813.65     41.15 o 
  -2 -12   4      340.65      300.90     17.43 o 
  -1 -12   4      118.97      122.13     13.05 o 
   0 -12   4      492.12      558.25     41.05 o 
   1 -12   4       20.69       34.96     20.14 o 
   2 -12   4      516.22      456.97     37.01 o 
   3 -12   4      179.94      176.15     26.88 o 
   4 -12   4      727.27      616.50     45.39 o 
   5 -12   4      551.92      467.78     41.09 o 
  -4 -11   4     1160.35     1157.28     39.55 o 
  -3 -11   4      305.02      275.40     20.03 o 
  -2 -11   4      775.78      743.89     32.51 o 
  -1 -11   4      985.11      964.17     27.33 o 
   0 -11   4       13.52       22.96      8.85 o 
   1 -11   4     1053.26     1022.30     54.01 o 
   2 -11   4      625.12      608.96     40.84 o 
   3 -11   4      408.15      406.52     35.08 o 
   4 -11   4     1205.51     1123.14     56.01 o 
   5 -11   4        8.39       10.86     18.24 o 
   6 -11   4     1465.55     1502.33     68.73 o 
  -5 -10   4     1882.00     1745.56     51.49 o 
  -4 -10   4      574.46      542.29     27.77 o 
  -3 -10   4     1842.54     1653.66     45.53 o 
  -2 -10   4     2369.70     2240.53     78.63 o 
  -1 -10   4        2.31        5.70      8.11 o 
   0 -10   4     3134.71     3726.53    138.27 o 
   1 -10   4     1918.02     1907.94     68.47 o 
   2 -10   4     1050.82     1011.77     51.53 o 
   3 -10   4     5196.71     4610.66    135.68 o 
   4 -10   4       12.30       27.13     17.30 o 
   5 -10   4     4290.37     3944.62    122.19 o 
   6 -10   4      699.90      690.78     30.74 o 
  -5  -9   4     1230.63     1086.32     39.43 o 
  -4  -9   4     1172.49     1078.16     36.13 o 
  -3  -9   4     6654.03     6131.76    116.17 o 
  -2  -9   4       71.58       75.58     12.43 o 
  -1  -9   4    11135.49    10454.08    179.47 o 
   0  -9   4     1332.89     1765.51    119.81 o 
   1  -9   4     2988.41     2862.27     73.14 o 
   2  -9   4     3132.75     3208.35    120.37 o 
   3  -9   4       24.64       22.52     15.18 o 
   4  -9   4     3226.75     3224.54    101.36 o 
   5  -9   4     2103.60     2036.62     50.92 o 
   6  -9   4      915.35      931.14     33.44 o 
   7  -9   4     3067.59     3175.11     81.70 o 
  -6  -8   4      608.34      563.40     28.86 o 
  -5  -8   4      771.16      742.96     31.52 o 
  -4  -8   4     3023.78     2735.98     63.08 o 
  -3  -8   4       46.75       49.02     11.52 o 
  -2  -8   4     5137.23     4948.17     94.31 o 
  -1  -8   4     1121.52     1108.91     31.25 o 
   0  -8   4     4006.47     4734.02     73.14 o 
   1  -8   4     6291.58     6249.25    116.25 o 
   2  -8   4      298.61      313.59     35.62 o 
   3  -8   4     4164.52     3983.52    115.57 o 
   4  -8   4       46.69       64.64     16.65 o 
   5  -8   4     1095.25     1091.94     33.65 o 
   6  -8   4      568.63      581.06     25.83 o 
   7  -8   4        7.87        9.48     12.01 o 
  -6  -7   4      429.47      437.66     25.23 o 
  -5  -7   4     1586.68     1450.22     73.40 o 
  -4  -7   4      118.65      127.05     14.68 o 
  -3  -7   4      561.31      536.93     22.97 o 
  -2  -7   4      745.76      730.60     39.90 o 
  -1  -7   4      143.61      158.49     12.49 o 
   0  -7   4     1821.71     2054.41    104.15 o 
   1  -7   4       27.57       33.79      7.94 o 
   2  -7   4     1876.27     1918.21    117.40 o 
   3  -7   4      760.44      762.07     37.95 o 
   4  -7   4      227.91      245.30     14.71 o 
   5  -7   4     1365.28     1457.70     38.06 o 
   6  -7   4      183.50      167.48     14.81 o 
   7  -7   4     1090.81     1169.57     35.72 o 
  -7  -6   4      388.86      373.21     25.31 o 
  -6  -6   4      883.00      889.95     33.89 o 
  -5  -6   4       19.53       19.15     10.86 o 
  -4  -6   4     1768.83     1746.33     45.02 o 
  -3  -6   4     1312.82     1239.16     34.57 o 
  -2  -6   4      138.10      135.51     15.79 o 
  -1  -6   4     2310.95     2287.70     55.28 o 
   0  -6   4       19.08       11.18      6.61 o 
   1  -6   4      981.55      940.48     33.07 o 
   2  -6   4     1264.92     1258.08     62.32 o 
   3  -6   4      340.55      349.94     15.47 o 
   4  -6   4     2995.83     2884.27     59.77 o 
   5  -6   4      179.06      175.82     12.96 o 
   6  -6   4     1446.96     1539.86     38.71 o 
   7  -6   4      836.64      891.14     29.48 o 
  -7  -5   4     1654.46     1640.09     48.93 o 
  -6  -5   4       10.45       12.94     11.41 o 
  -5  -5   4     2142.94     2023.70     50.39 o 
  -4  -5   4      335.40      298.47     27.20 o 
  -3  -5   4     2458.11     2413.30     52.76 o 
  -2  -5   4     4550.35     4286.11     80.80 o 
  -1  -5   4        8.48       11.14      9.04 o 
   0  -5   4     4812.40     5273.11    205.48 o 
   1  -5   4     3510.98     3586.36     69.43 o 
   2  -5   4     3434.19     3329.87     64.86 o 
   3  -5   4     5582.49     5412.44     93.59 o 
   4  -5   4        0.23       11.11      8.81 o 
   5  -5   4     3890.07     4033.31     74.30 o 
   6  -5   4     1072.06     1113.14     30.43 o 
   7  -5   4      673.85      729.50     25.63 o 
  -7  -4   4       83.27       91.29     16.10 o 
  -6  -4   4     1833.70     1777.33     47.60 o 
  -5  -4   4     3537.24     3300.63     70.30 o 
  -4  -4   4      715.46      691.54     24.71 o 
  -3  -4   4     8179.07     7999.61    138.94 o 
  -2  -4   4       28.51       35.93      7.64 o 
  -1  -4   4    13058.97    13551.56    381.09 o 
   0  -4   4     6417.62     7354.58    258.53 o 
   1  -4   4     5907.38     6067.79     89.50 o 
   2  -4   4     9116.89     8505.04    122.63 o 
   3  -4   4       21.98       34.47      8.87 o 
   4  -4   4     7356.78     7084.05    100.49 o 
   5  -4   4     3017.41     2962.71     56.33 o 
   6  -4   4      172.37      175.92     12.25 o 
   7  -4   4     4056.30     4271.31     79.78 o 
  -7  -3   4     3605.48     3409.23     75.55 o 
  -6  -3   4     5399.78     5023.62     98.64 o 
  -5  -3   4     2617.40     2541.50     57.10 o 
  -4  -3   4     8527.11     8315.16    145.11 o 
  -3  -3   4       82.41       96.17      9.90 o 
  -2  -3   4     9353.72     9297.95    156.56 o 
  -1  -3   4     5885.50     5738.62     99.69 o 
   0  -3   4     5662.37     6615.13     93.68 o 
   1  -3   4    15990.05    15488.03    214.47 o 
   2  -3   4      103.65      110.51     11.18 o 
   3  -3   4     9558.76     9251.23    125.95 o 
   4  -3   4      907.14      864.33     18.77 o 
   5  -3   4     1643.35     1715.83     31.47 o 
   6  -3   4     6167.52     6275.87     91.88 o 
   7  -3   4       45.93       50.26     17.57 o 
  -8  -2   4     2072.58     2094.09     56.29 o 
  -7  -2   4     1754.89     1686.65     45.91 o 
  -6  -2   4     1420.06     1344.69     38.20 o 
  -5  -2   4     3201.79     3075.50     64.28 o 
  -4  -2   4      246.71      253.08     15.10 o 
  -3  -2   4     2750.34     2606.23     52.96 o 
  -2  -2   4      921.03      831.45     22.86 o 
  -1  -2   4      471.03      456.49     12.56 o 
   0  -2   4     3226.92     3559.01    108.11 o 
   1  -2   4       78.24       80.15      9.04 o 
   3  -2   4     2388.05     2300.08     44.39 o 
   4  -2   4     2889.35     3063.89     58.06 o 
   5  -2   4     2116.98     2165.70     36.16 o 
   6  -2   4     2232.99     2301.28     39.74 o 
   7  -2   4     1316.88     1355.44     32.83 o 
  -8  -1   4      767.52      744.53     31.20 o 
  -7  -1   4      110.49      145.51     20.27 o 
  -6  -1   4     2545.69     2427.48     54.99 o 
  -5  -1   4      691.92      697.24     55.76 o 
  -4  -1   4     2823.76     2728.11     55.43 o 
  -3  -1   4     2116.26     2078.88     43.39 o 
  -2  -1   4      125.11      187.13      7.07 o 
  -1  -1   4      616.12      624.83     22.11 o 
   0  -1   4      175.43      228.41     30.88 o 
   1  -1   4      337.26      313.41     15.39 o 
   2  -1   4     3141.44     3170.71     57.76 o 
   3  -1   4      838.68      860.20     20.33 o 
   4  -1   4     1343.75     1327.70     29.69 o 
   5  -1   4       93.66      105.61     14.98 o 
   6  -1   4      432.35      451.38     14.83 o 
   7  -1   4      702.84      733.42     24.23 o 
   8  -1   4      542.04      552.18     32.06 o 
  -8   0   4       34.75       10.04     20.41 o 
  -7   0   4     2599.89     2581.26     58.51 o 
  -6   0   4      376.09      368.16     18.93 o 
  -5   0   4     3789.17     3737.69     72.12 o 
  -4   0   4     4982.59     4861.02     87.70 o 
  -3   0   4     1854.88     1881.24     39.39 o 
  -2   0   4    10763.97    10635.28    173.78 o 
  -1   0   4       71.89       74.10      4.76 o 
   0   0   4     1646.25     1827.54     37.31 o 
   1   0   4     2017.38     1987.63     57.28 o 
   2   0   4     1325.32     1316.30     25.87 o 
   3   0   4     5840.08     5665.77     76.94 o 
   4   0   4     1086.07     1234.60     58.17 o 
   5   0   4     6018.38     6003.76     84.22 o 
   6   0   4     2396.86     2516.26     51.78 o 
   7   0   4      830.00      836.04     26.39 o 
   8   0   4     1904.34     2198.16     54.42 o 
  -8   1   4     4144.66     4103.26    118.03 o 
  -7   1   4      465.68      474.32     18.64 o 
  -6   1   4     4253.90     4185.46    146.38 o 
  -5   1   4     6122.58     5768.91    102.63 o 
  -4   1   4     2730.79     2751.38     53.49 o 
  -3   1   4    15254.33    14512.01    229.58 o 
  -2   1   4      416.81      391.88     23.87 o 
  -1   1   4    16235.92    15780.57    181.50 o 
   0   1   4    11983.27    13621.31    341.66 o 
   2   1   4    10649.82     9998.74    255.83 o 
   3   1   4      898.28      967.87     20.49 o 
   4   1   4     8770.42     8677.80    144.23 o 
   5   1   4     4506.91     4361.19     78.28 o 
   6   1   4     1156.19     1174.19     29.63 o 
   7   1   4     4629.41     4741.77    144.12 o 
   8   1   4        3.05        8.78     11.29 o 
   9   1   4     1457.53     1510.70     60.21 o 
  -8   2   4      439.89      461.96     37.08 o 
  -7   2   4     4337.40     4323.42    117.35 o 
  -6   2   4     6268.37     6143.56     88.60 o 
  -5   2   4      902.54      881.36     18.38 o 
  -4   2   4    14742.54    14033.60    185.84 o 
  -3   2   4     4674.58     4709.90     66.58 o 
  -2   2   4    19775.91    18700.35    241.63 o 
  -1   2   4    23012.41    22001.60    357.00 o 
   0   2   4     5596.44     6192.51     82.53 o 
   1   2   4    26213.88    25654.98    336.87 o 
   2   2   4     1423.16     1478.46     47.21 o 
   3   2   4     9314.61     9197.74    238.60 o 
   4   2   4     6784.11     6818.64    183.41 o 
   5   2   4     1281.07     1345.52     34.67 o 
   6   2   4     5573.15     5896.35    129.19 o 
   7   2   4      162.91      159.45     14.29 o 
   8   2   4     1099.27     1255.64     38.88 o 
   9   2   4     1069.92     1126.34     51.49 o 
  -8   3   4     2649.92     2882.70     92.94 o 
  -7   3   4     2713.65     2621.93     81.73 o 
  -6   3   4      605.91      583.33     23.46 o 
  -5   3   4     9946.17     9542.27    188.44 o 
  -4   3   4     1796.34     1810.47     26.50 o 
  -3   3   4    14433.70    14051.43    157.28 o 
  -2   3   4    10743.00    10161.03    134.26 o 
  -1   3   4     2400.43     2400.82     41.69 o 
   0   3   4     8749.28     9162.45    121.08 o 
   1   3   4     1139.80     1100.21     17.30 o 
   2   3   4     3879.29     3640.47     64.72 o 
   3   3   4     3887.57     3676.40    103.77 o 
   4   3   4      554.52      525.71     27.18 o 
   5   3   4     3853.34     4016.79    117.82 o 
   6   3   4      282.51      302.93     25.34 o 
   7   3   4     2389.18     2551.74     58.01 o 
   8   3   4     1499.18     1598.64     44.65 o 
   9   3   4      419.50      462.39     36.63 o 
  -8   4   4     1920.95     2065.29     74.92 o 
  -7   4   4      270.09      248.44     17.94 o 
  -6   4   4     4684.54     4612.86     86.78 o 
  -5   4   4      242.94      231.47     10.56 o 
  -4   4   4     4561.85     4540.06     55.97 o 
  -3   4   4     5379.78     5317.60     63.05 o 
  -2   4   4      619.27      609.52     13.22 o 
  -1   4   4    19959.18    19571.38    300.05 o 
   0   4   4     1959.66     2334.27     40.44 o 
   1   4   4    12354.11    12363.98    228.88 o 
   2   4   4      565.42      565.00     32.50 o 
   3   4   4      741.09      780.35     32.19 o 
   4   4   4      568.05      508.13     26.64 o 
   5   4   4       81.84       66.91     13.53 o 
   6   4   4      655.19      680.33     35.63 o 
   7   4   4      611.66      638.68     53.86 o 
   8   4   4      182.04      225.99     25.31 o 
   9   4   4     1068.65     1173.66     56.65 o 
  -8   5   4       85.35       85.73     16.00 o 
  -7   5   4     3032.76     3029.28     65.56 o 
  -6   5   4      508.27      513.15     22.14 o 
  -5   5   4     2902.87     2831.38     79.16 o 
  -4   5   4     3132.28     2945.75     38.29 o 
  -3   5   4      979.01      964.96     20.63 o 
  -2   5   4     9339.65     9052.94    120.94 o 
  -1   5   4      379.79      375.82     12.54 o 
   0   5   4     9278.29    10723.24    167.80 o 
   1   5   4    10164.75     9866.07    148.05 o 
   2   5   4      173.67      163.44      9.31 o 
   3   5   4    14206.13    13775.10    353.11 o 
   4   5   4      711.08      761.39     34.22 o 
   5   5   4     4432.05     4491.53    129.37 o 
   6   5   4     1598.81     1549.21     39.68 o 
   7   5   4      641.34      628.16     25.78 o 
   8   5   4     1146.85     1283.74     55.48 o 
  -7   6   4      605.28      623.92     27.02 o 
  -6   6   4     2969.72     2915.96     61.86 o 
  -5   6   4     5576.74     5401.81     97.41 o 
  -4   6   4      151.49      135.42     11.31 o 
  -3   6   4    12195.84    11790.52    157.06 o 
  -2   6   4     1615.51     1597.24     26.37 o 
  -1   6   4    11039.80    10463.06    166.27 o 
   0   6   4    14892.74    16517.24    467.44 o 
   1   6   4     2615.37     2635.86     75.36 o 
   2   6   4    18224.75    17750.69    479.63 o 
   3   6   4     1448.83     1530.00     37.42 o 
   4   6   4     5687.61     5591.25    108.44 o 
   5   6   4     7988.44     8089.90    152.39 o 
   6   6   4      416.63      441.05     17.24 o 
   7   6   4     5130.62     5390.32    141.01 o 
   8   6   4      322.70      384.37     32.47 o 
  -7   7   4     3156.46     3245.12     70.91 o 
  -6   7   4     5606.40     5479.86    102.14 o 
  -5   7   4      543.83      558.97     22.23 o 
  -4   7   4    15325.72    14647.89    235.46 o 
  -3   7   4     3353.99     3438.49     65.05 o 
  -2   7   4     9430.16     9071.21    148.15 o 
  -1   7   4    23317.52    22967.20    396.31 o 
   0   7   4     1830.69     2032.46     84.75 o 
   1   7   4    31815.35    30865.15    513.50 o 
   2   7   4     3633.29     3552.96     69.74 o 
   3   7   4    14346.11    14027.85    250.57 o 
   4   7   4     7343.14     7420.30    140.60 o 
   5   7   4      966.92      980.25     34.10 o 
   6   7   4     4069.37     3715.41    271.25 o 
   7   7   4      939.92      960.71     45.45 o 
   8   7   4     1552.23     1638.75     65.61 o 
  -7   8   4     4408.52     4466.19    185.23 o 
  -6   8   4      299.54      305.48     19.18 o 
  -5   8   4     9495.94     9315.97    159.16 o 
  -4   8   4      930.81      903.66     33.21 o 
  -3   8   4     8412.45     8218.61    138.71 o 
  -2   8   4    10059.88     9793.28    160.81 o 
  -1   8   4     1161.79     1211.03     29.60 o 
   0   8   4    13127.34    14669.91    387.05 o 
   1   8   4     1702.20     1663.29     39.48 o 
   2   8   4    10056.68     9723.51    140.76 o 
   3   8   4     6213.77     6254.59     79.86 o 
   4   8   4       67.84       88.62      8.75 o 
   5   8   4     5697.11     5517.34     86.23 o 
   6   8   4     1170.32     1210.86     63.11 o 
   7   8   4     2140.34     2236.60     86.05 o 
   8   8   4     1187.47     1299.09     59.39 o 
  -7   9   4       26.95       50.80     21.73 o 
  -6   9   4     4800.45     4914.55    134.11 o 
  -5   9   4     1192.61     1141.97     34.92 o 
  -4   9   4     4868.35     4866.89    167.87 o 
  -3   9   4     5211.40     5057.47     94.47 o 
  -2   9   4      948.56      974.54     27.91 o 
  -1   9   4     6946.22     6512.69    112.36 o 
   0   9   4      766.24      848.25     20.99 o 
   1   9   4     2676.72     2586.43     42.64 o 
   2   9   4     2769.32     2713.76     39.47 o 
   3   9   4      125.30      138.70      8.90 o 
   4   9   4     6139.82     6049.82     92.80 o 
   5   9   4      235.40      226.60     16.19 o 
   6   9   4      931.83      902.08     32.12 o 
   7   9   4      875.11      940.57     35.81 o 
  -6  10   4      761.84      836.65     32.51 o 
  -5  10   4      983.19      935.26     32.76 o 
  -4  10   4     3231.30     3239.52     76.12 o 
  -3  10   4       33.73       32.46      9.82 o 
  -2  10   4     8720.96     8551.73    145.80 o 
  -1  10   4     2088.64     2038.90     73.90 o 
   0  10   4     5872.26     6556.96    109.14 o 
   1  10   4     9989.58     9695.67    135.17 o 
   2  10   4     1005.37      942.28     19.65 o 
   3  10   4     9765.30     9488.56    118.24 o 
   4  10   4       46.32       51.15      7.64 o 
   5  10   4     3454.81     3311.62     70.81 o 
   6  10   4     1772.52     1873.07     96.21 o 
   7  10   4      245.80      250.57     21.42 o 
  -6  11   4     1685.76     1712.81     48.53 o 
  -5  11   4     3412.70     3341.73     73.26 o 
  -4  11   4       91.25       64.74     24.24 o 
  -3  11   4     4157.08     3994.11     79.81 o 
  -2  11   4      275.23      273.38     17.58 o 
  -1  11   4     3256.44     3103.52     64.51 o 
   0  11   4     6452.72     7246.27    183.82 o 
   1  11   4      271.16      272.22     12.54 o 
   2  11   4     9220.13     9278.96    115.74 o 
   3  11   4     2372.11     2360.68     38.53 o 
   4  11   4     4434.61     4420.08     72.15 o 
   5  11   4     6031.05     6104.37    100.42 o 
   6  11   4      996.53     1018.96     36.17 o 
  -5  12   4       90.32       92.86     16.81 o 
  -4  12   4     9553.60     9264.80    163.52 o 
  -3  12   4     3818.02     3741.17     77.89 o 
  -2  12   4     4428.84     4131.95     82.49 o 
  -1  12   4     7011.62     6527.49    172.03 o 
   0  12   4      843.11      906.63     42.82 o 
   1  12   4     6840.79     6744.15     99.66 o 
   2  12   4     2236.87     2308.00     54.68 o 
   3  12   4     2767.07     2793.50     67.36 o 
   4  12   4     6078.83     6132.35     94.19 o 
   5  12   4        7.17       19.28     10.47 o 
   6  12   4     4720.47     4981.74    102.81 o 
  -5  13   4     5011.24     5216.21    118.66 o 
  -4  13   4     2276.16     2189.30     56.63 o 
  -3  13   4     3046.69     3108.24     69.97 o 
  -2  13   4    11026.35    10168.02    176.46 o 
  -1  13   4        2.19       26.12     15.27 o 
   0  13   4     9400.27    10710.93    265.88 o 
   1  13   4     2047.71     2022.96     78.55 o 
   2  13   4     4345.66     4316.77     61.70 o 
   3  13   4     5185.99     5115.42     80.52 o 
   4  13   4       58.29       73.20     13.06 o 
   5  13   4     4263.43     4309.31     74.14 o 
  -4  14   4     1901.70     1907.27     53.97 o 
  -3  14   4     4461.87     4587.25    128.58 o 
  -2  14   4       87.29       80.73     19.77 o 
  -1  14   4     5258.38     4847.34    140.32 o 
   0  14   4     1114.87     1211.30     55.88 o 
   1  14   4     1923.10     1843.14     55.59 o 
   2  14   4     2456.94     2425.51    120.09 o 
   3  14   4      152.34      168.72     13.55 o 
   4  14   4     2022.57     2021.56     43.08 o 
  -3  15   4        0.52       -6.28     13.83 o 
  -2  15   4     2489.05     2313.86     86.45 o 
  -1  15   4     1748.38     1571.60     67.05 o 
   0  15   4     1189.33     1468.36     65.41 o 
   1  15   4     3549.77     3580.03    250.15 o 
   2  15   4       95.08       74.48     23.09 o 
   3  15   4     2625.61     2699.45     95.72 o 
  -1  16   4     2063.90     1991.83     79.59 o 
   0  16   4     3316.16     3920.23    125.66 o 
   1  16   4        9.61       24.18     20.80 o 
   2  16   4     2971.39     2996.93    104.29 o 
  -1 -13   5      148.81      128.40     28.10 o 
   0 -13   5     2174.47     2636.10     99.59 o 
   1 -13   5      409.22      471.14     41.83 o 
   2 -13   5      403.13      416.69     39.65 o 
   3 -13   5     1014.68      959.78     58.09 o 
  -3 -12   5      923.78      850.83     67.93 o 
  -2 -12   5      157.68      174.92     33.73 o 
  -1 -12   5     1972.14     1818.91     41.44 o 
   0 -12   5       30.44       81.56     22.69 o 
   1 -12   5      775.64      876.66     51.89 o 
   2 -12   5      548.26      532.13     40.86 o 
   3 -12   5        9.37       15.94     19.40 o 
   4 -12   5      435.60      479.86     41.59 o 
  -4 -11   5      541.03      521.93     29.39 o 
  -3 -11   5       13.10       39.11     13.56 o 
  -2 -11   5      532.17      523.41     26.36 o 
  -1 -11   5      318.39      322.15     17.49 o 
   0 -11   5      481.98      592.54     26.56 o 
   1 -11   5     1641.90     1642.96     69.25 o 
   2 -11   5      113.46      126.50     23.76 o 
   3 -11   5     1529.60     1414.27     65.47 o 
   4 -11   5      150.13      116.76     23.98 o 
   5 -11   5      763.74      720.37     48.34 o 
  -4 -10   5        0.57       -8.45     12.41 o 
  -3 -10   5     2223.87     2107.99     68.64 o 
  -2 -10   5      997.88      972.01     49.03 o 
  -1 -10   5     2414.88     2211.07     44.76 o 
   0 -10   5     2421.75     2800.08     97.42 o 
   1 -10   5      841.63      789.24     69.49 o 
   2 -10   5     2837.10     2952.92     99.09 o 
   3 -10   5      408.22      407.51     34.75 o 
   4 -10   5      948.30      951.73     51.60 o 
   5 -10   5     1807.62     1769.92     73.05 o 
   6 -10   5       35.99       14.21     18.94 o 
  -5  -9   5        9.58       -1.32     12.47 o 
  -4  -9   5     2247.86     2171.61     65.34 o 
  -3  -9   5     1753.30     1629.57     45.42 o 
  -2  -9   5      960.74      953.26     33.52 o 
  -1  -9   5     4797.46     4541.42     89.23 o 
   0  -9   5       13.87       10.96      8.37 o 
   1  -9   5     7179.49     6807.80    128.20 o 
   2  -9   5     1491.18     1541.34     41.74 o 
   3  -9   5     5148.53     4865.33    140.32 o 
   4  -9   5     3459.26     3270.33    104.63 o 
   5  -9   5      372.78      360.19     31.64 o 
   6  -9   5     1605.91     1489.63     64.35 o 
  -6  -8   5       41.02       32.62     14.86 o 
  -5  -8   5     5531.68     5097.83    105.37 o 
  -4  -8   5      844.61      812.47     44.28 o 
  -3  -8   5     2789.95     2598.86     60.72 o 
  -2  -8   5     3809.05     3742.13     77.11 o 
  -1  -8   5      288.08      262.34     16.47 o 
   0  -8   5     2578.14     3108.78     98.89 o 
   1  -8   5     3235.46     3121.95     66.78 o 
   2  -8   5      801.33      863.82     54.39 o 
   3  -8   5     4063.03     3913.90    174.18 o 
   4  -8   5       92.25       90.70     18.28 o 
   5  -8   5     3437.98     3180.88     99.28 o 
   6  -8   5     1565.98     1582.31     43.12 o 
  -6  -7   5     3055.11     2946.80     84.24 o 
  -5  -7   5     1932.24     1836.52     51.27 o 
  -4  -7   5     1632.72     1564.17     44.08 o 
  -3  -7   5     5134.23     4971.47     97.36 o 
  -2  -7   5      559.80      581.55     23.84 o 
  -1  -7   5     7777.84     7614.01    135.27 o 
   0  -7   5      675.29      782.81     58.05 o 
   1  -7   5     2094.05     1984.62     46.64 o 
   2  -7   5     1076.59     1085.01     55.95 o 
   3  -7   5        0.83        0.71      7.11 o 
   4  -7   5     1356.34     1288.09     51.58 o 
   5  -7   5      373.20      366.70     19.49 o 
   6  -7   5      349.16      326.69     19.40 o 
  -6  -6   5     1321.11     1249.20     52.62 o 
  -5  -6   5      338.81      342.06     30.12 o 
  -4  -6   5     2025.51     1832.06     47.54 o 
  -3  -6   5      168.74      154.51     23.18 o 
  -2  -6   5     1428.08     1427.65     48.19 o 
  -1  -6   5      775.43      746.27     25.18 o 
   0  -6   5     1649.44     1811.19     42.70 o 
   1  -6   5     3947.65     3927.12     83.87 o 
   2  -6   5       81.53       82.02      9.83 o 
   3  -6   5     4113.32     4047.75     78.86 o 
   4  -6   5       51.63       58.54     14.97 o 
   5  -6   5     1220.39     1202.74     44.02 o 
   6  -6   5      707.11      753.33     25.90 o 
  -7  -5   5     1057.73     1003.86     38.69 o 
  -6  -5   5      768.21      741.83     37.35 o 
  -5  -5   5     4173.24     3755.66     79.94 o 
  -4  -5   5      702.22      705.04     27.15 o 
  -3  -5   5     4983.79     4811.59     92.66 o 
  -2  -5   5     3082.60     2956.22     61.46 o 
  -1  -5   5      734.84      787.21     25.34 o 
   0  -5   5     4683.87     5397.77    255.54 o 
   1  -5   5       43.58       36.70      7.66 o 
   2  -5   5     6062.33     5872.58     89.32 o 
   3  -5   5     2414.08     2250.54     40.62 o 
   4  -5   5     1662.38     1589.37     31.18 o 
   5  -5   5     4198.95     4405.13     80.13 o 
   6  -5   5       71.07       92.97     14.85 o 
  -7  -4   5      752.77      710.30     89.92 o 
  -6  -4   5     4810.16     4484.03     92.65 o 
  -5  -4   5       25.33       19.77     10.95 o 
  -4  -4   5    11729.24    10817.22    186.78 o 
  -3  -4   5     4199.18     4050.72     79.58 o 
  -2  -4   5     3700.41     3525.40     69.63 o 
  -1  -4   5    14567.15    14236.99    234.22 o 
   0  -4   5       14.67       35.40      8.31 o 
   1  -4   5    11781.37    11527.94    163.69 o 
   2  -4   5     4759.07     4602.91     71.16 o 
   3  -4   5     4511.90     4435.83     85.01 o 
   4  -4   5     8914.00     8734.28    135.51 o 
   5  -4   5       18.18       23.05      6.73 o 
   6  -4   5     5362.29     5716.50     99.30 o 
  -7  -3   5     6826.65     6467.73    125.61 o 
  -6  -3   5       14.28       25.10     12.01 o 
  -5  -3   5     8221.48     7744.28    139.97 o 
  -4  -3   5     3614.93     3440.93     70.76 o 
  -3  -3   5     3197.43     3190.44     64.93 o 
  -2  -3   5    17067.56    16262.70    266.44 o 
  -1  -3   5      404.59      402.37     11.18 o 
   0  -3   5     9348.86    10363.21    184.78 o 
   1  -3   5     8802.21     8402.17    185.15 o 
   2  -3   5     2034.35     1899.28     41.08 o 
   3  -3   5    12133.26    11137.84    585.20 o 
   4  -3   5      403.93      385.40     16.08 o 
   5  -3   5     8044.37     8154.20    141.99 o 
   6  -3   5      988.55      991.04     23.08 o 
  -7  -2   5       39.87       69.61     25.25 o 
  -6  -2   5     3650.28     3428.27     73.52 o 
  -5  -2   5     7068.11     6472.54    118.81 o 
  -4  -2   5     2271.30     2227.42     49.98 o 
  -3  -2   5    21487.32    20948.91    338.84 o 
  -2  -2   5       42.25       61.73      7.13 o 
  -1  -2   5    20112.00    20090.91    270.95 o 
   0  -2   5     7184.99     8109.82    183.19 o 
   1  -2   5     2474.16     2377.35     62.20 o 
   2  -2   5     4375.86     3811.72    160.45 o 
   3  -2   5      403.24      442.15     11.60 o 
   4  -2   5     3659.60     3576.80     61.33 o 
   5  -2   5     2086.50     2125.00     42.76 o 
   6  -2   5       52.90       46.78      6.25 o 
   7  -2   5     2972.01     3077.82    106.93 o 
  -7  -1   5     1919.92     1913.69     49.86 o 
  -6  -1   5     3811.41     3630.23     75.35 o 
  -5  -1   5     1334.99     1320.33     41.65 o 
  -4  -1   5     7339.04     6903.58    122.03 o 
  -3  -1   5      288.69      284.83      9.93 o 
  -2  -1   5    12830.45    12879.45    343.59 o 
  -1  -1   5     7244.13     7358.34    250.49 o 
   0  -1   5     6849.94     8142.22    146.08 o 
   1  -1   5    13968.81    13854.98    349.48 o 
   2  -1   5       11.98       13.37      5.49 o 
   3  -1   5     4766.46     4637.24    103.72 o 
   4  -1   5      550.61      536.22     17.06 o 
   5  -1   5      956.43      981.12     19.87 o 
   6  -1   5     3291.85     3481.40     54.17 o 
   7  -1   5       14.57        2.08     15.29 o 
   8  -1   5     1125.69     1189.71     60.89 o 
  -8   0   5     2198.57     2363.29     84.30 o 
  -7   0   5     2218.12     2219.48     54.04 o 
  -6   0   5      833.93      812.89     28.04 o 
  -5   0   5     5224.63     5036.37     93.68 o 
  -4   0   5      784.06      811.12     57.83 o 
  -3   0   5     7010.37     6578.32    114.22 o 
  -2   0   5     4880.86     4578.90     67.68 o 
  -1   0   5     2267.38     2159.80     35.34 o 
   0   0   5    15248.86    17047.54    451.84 o 
   1   0   5      337.41      379.10     18.75 o 
   2   0   5     9539.82     9564.44    161.79 o 
   3   0   5     8241.98     8220.45    138.52 o 
   4   0   5      726.40      760.65     14.91 o 
   5   0   5     7704.93     7986.46    109.34 o 
   6   0   5        2.07       17.65      9.76 o 
   7   0   5     3836.96     3866.18    124.39 o 
   8   0   5      903.85     1019.50     55.83 o 
  -8   1   5     1386.01     1424.92     63.25 o 
  -7   1   5     1104.35     1093.93     28.48 o 
  -6   1   5     6060.36     6048.61    110.52 o 
  -5   1   5      140.94      156.09     12.28 o 
  -4   1   5     8352.78     8021.00    137.07 o 
  -3   1   5    10698.56    10634.66    176.05 o 
  -2   1   5     1368.22     1195.25     27.85 o 
  -1   1   5    44341.35    43291.79   1106.40 o 
   0   1   5      860.59      998.51     33.90 o 
   1   1   5    38872.67    38115.80    958.80 o 
   2   1   5    11080.61    10675.55    273.98 o 
   3   1   5     7453.87     7654.70    193.34 o 
   4   1   5    13042.69    12661.07    207.26 o 
   5   1   5      494.67      500.28     16.17 o 
   6   1   5     5139.30     5275.43    107.29 o 
   7   1   5     3707.47     3755.92    121.25 o 
   8   1   5      664.21      705.77     46.09 o 
   9   1   5     3647.66     3768.37    108.95 o 
  -8   2   5      356.27      403.56     36.65 o 
  -7   2   5     6515.50     6581.78    167.28 o 
  -6   2   5      402.45      396.15     27.43 o 
  -5   2   5     9605.08     9279.34    126.58 o 
  -4   2   5     9644.65     9268.76    126.92 o 
  -3   2   5     6235.04     6287.09     87.86 o 
  -2   2   5    31987.91    30070.26    386.43 o 
  -1   2   5      312.39      282.49      9.34 o 
   0   2   5    31780.44    34393.27    568.22 o 
   1   2   5    27688.73    27388.45    439.53 o 
   2   2   5     6349.39     6215.54    165.29 o 
   3   2   5    32052.06    30013.45    484.49 o 
   4   2   5      114.80      109.28     11.65 o 
   5   2   5    10913.10    10787.33    178.86 o 
   6   2   5     2748.63     2691.30     89.52 o 
   7   2   5     1092.81     1130.39     52.44 o 
   8   2   5     3245.49     3587.44     77.86 o 
   9   2   5       26.23       39.41     14.94 o 
  -8   3   5     3800.06     3913.70    116.73 o 
  -7   3   5      728.93      687.93     41.20 o 
  -6   3   5     5594.27     5443.83    111.11 o 
  -5   3   5     8386.83     8224.84    111.48 o 
  -4   3   5     2307.63     2239.44     36.41 o 
  -3   3   5    17202.68    16267.09    205.14 o 
  -2   3   5     1134.24     1086.40     49.25 o 
  -1   3   5    20738.84    19778.28    487.65 o 
   0   3   5    21589.77    23800.36    308.59 o 
   1   3   5    10058.07    10476.96    137.87 o 
   2   3   5    33805.73    32336.69    541.56 o 
   3   3   5      192.03      186.24     17.46 o 
   4   3   5     9023.65     8754.73    232.03 o 
   5   3   5     5427.10     5116.20    145.95 o 
   6   3   5      645.58      632.46     35.79 o 
   7   3   5     3711.92     3798.83    120.53 o 
   8   3   5       13.81       11.14     11.73 o 
   9   3   5     1045.12     1091.63     53.45 o 
  -8   4   5      685.18      668.97     43.01 o 
  -7   4   5     3189.69     3111.56     67.66 o 
  -6   4   5     3329.53     3162.14     65.37 o 
  -5   4   5     1405.80     1429.10     54.30 o 
  -4   4   5     7047.29     6783.17     80.90 o 
  -3   4   5      665.25      629.20     15.26 o 
  -2   4   5     4080.51     3789.33     54.88 o 
  -1   4   5     6166.50     5590.63     90.57 o 
   0   4   5      949.72      985.93     27.73 o 
   1   4   5    11004.06    10573.74    156.20 o 
   2   4   5     1235.83     1339.62     42.41 o 
   3   4   5    10684.09    10415.81    271.84 o 
   4   4   5     7841.36     7762.21    207.87 o 
   5   4   5     2135.92     2014.16     69.11 o 
   6   4   5     5436.62     5413.98    156.43 o 
   7   4   5      166.16      217.48     24.35 o 
   8   4   5     1456.88     1556.50     44.79 o 
   9   4   5      801.30      841.00     46.70 o 
  -7   5   5     3322.62     3331.79     71.55 o 
  -6   5   5       17.70       84.26     56.78 o 
  -5   5   5     7637.70     7399.72    127.52 o 
  -4   5   5     1084.39     1092.06     22.38 o 
  -3   5   5     9709.76     9720.12    143.61 o 
  -2   5   5     6984.96     6787.20     92.93 o 
  -1   5   5     2227.79     2177.49     40.69 o 
   0   5   5     5290.82     5438.08     95.75 o 
   1   5   5      925.37      929.82     17.61 o 
   2   5   5     6179.72     5962.82    105.39 o 
   3   5   5     5283.78     4954.03    138.81 o 
   4   5   5     1025.15      964.48     41.00 o 
   5   5   5     7101.92     6972.64    192.23 o 
   6   5   5      417.38      413.52     29.81 o 
   7   5   5     3578.82     3705.52     89.56 o 
   8   5   5     1862.27     1979.99     70.94 o 
  -7   6   5      532.83      515.47     25.93 o 
  -6   6   5     4871.02     4684.97     89.92 o 
  -5   6   5     1209.36     1205.15     33.11 o 
  -4   6   5     4703.77     4488.71     81.90 o 
  -3   6   5    10667.20    10663.75    143.20 o 
  -2   6   5     1390.62     1357.49     24.30 o 
  -1   6   5    28514.18    28136.75    430.91 o 
   0   6   5     3670.09     4287.63     72.79 o 
   1   6   5    25673.71    25822.26    592.15 o 
   2   6   5    10421.19    10364.52    179.44 o 
   3   6   5     5248.54     5424.00     99.04 o 
   4   6   5    14906.94    14130.17    366.52 o 
   5   6   5       81.20       88.74     15.58 o 
   6   6   5     4586.44     4639.14    138.08 o 
   7   6   5     2931.91     2908.11     75.04 o 
   8   6   5      233.94      238.69     27.78 o 
  -7   7   5     4377.86     4362.91     89.08 o 
  -6   7   5     1781.09     1682.17     44.06 o 
  -5   7   5     7593.68     7264.98    127.34 o 
  -4   7   5     9714.96     9445.66    157.74 o 
  -3   7   5     2315.92     2286.69     47.58 o 
  -2   7   5    19031.83    17999.62    235.31 o 
  -1   7   5     1016.11      989.08     24.88 o 
   0   7   5    15276.86    17001.15    265.12 o 
   1   7   5    15534.86    15149.79    258.35 o 
   2   7   5     1313.33     1251.58     39.06 o 
   3   7   5    22137.07    21969.31    370.19 o 
   4   7   5      733.64      792.77     39.48 o 
   5   7   5     9745.36     9527.30    256.20 o 
   6   7   5     6825.54     6742.19    125.02 o 
   7   7   5     1337.73     1420.57     56.25 o 
   8   7   5     4082.86     4298.69    123.77 o 
  -7   8   5     1076.44     1109.58     37.79 o 
  -6   8   5     4687.93     4671.91     91.82 o 
  -5   8   5     7118.85     6885.63    122.89 o 
  -4   8   5      178.50      183.44     14.12 o 
  -3   8   5    17306.73    16582.55    263.95 o 
  -2   8   5     3067.04     3012.93     58.61 o 
  -1   8   5    13629.44    12881.38    307.82 o 
   0   8   5    16205.23    17685.67    277.10 o 
   1   8   5     1716.13     1600.79     48.17 o 
   2   8   5    17642.87    17288.37    295.91 o 
   3   8   5     2426.34     2367.45     56.94 o 
   4   8   5     7316.29     6897.30    193.36 o 
   5   8   5     6823.71     6723.47    123.43 o 
   6   8   5     2253.71     2238.85     62.97 o 
   7   8   5     4094.64     4277.96    120.41 o 
   8   8   5      161.32      178.44     27.69 o 
  -7   9   5     1985.73     2059.29     55.29 o 
  -6   9   5     1848.29     1983.86     51.36 o 
  -5   9   5      143.74      171.07     16.03 o 
  -4   9   5     6884.12     6808.91    121.08 o 
  -3   9   5     1559.52     1544.08     38.72 o 
  -2   9   5     3719.23     3544.85     68.10 o 
  -1   9   5     6893.25     6858.43    117.32 o 
   0   9   5      693.82      739.33     44.80 o 
   1   9   5    10260.48     9970.31    177.17 o 
   2   9   5     2298.61     2328.55     52.67 o 
   3   9   5     7410.69     7472.15    138.64 o 
   4   9   5     5397.44     5455.06     82.84 o 
   5   9   5     1108.29     1214.30     49.14 o 
   6   9   5     3282.86     3422.06     99.55 o 
   7   9   5       90.83      106.73     21.23 o 
  -6  10   5       49.91       69.87     19.59 o 
  -5  10   5     4095.59     3933.01     86.74 o 
  -4  10   5      737.88      730.80     27.48 o 
  -3  10   5     3073.72     3055.90     63.81 o 
  -2  10   5     4567.22     4612.30     86.21 o 
  -1  10   5      298.54      274.54     21.25 o 
   0  10   5     2613.54     2942.02     45.22 o 
   1  10   5       69.18       68.43      7.37 o 
   2  10   5     1926.69     1937.33     36.21 o 
   3  10   5     1132.65     1102.57     26.10 o 
   4  10   5       84.18      100.38     10.26 o 
   5  10   5     3131.05     3182.97     91.48 o 
   6  10   5     1289.59     1267.16     53.87 o 
   7  10   5     1923.67     1958.91     72.49 o 
  -6  11   5     2364.36     2469.76     62.03 o 
  -5  11   5     1485.06     1450.32     42.94 o 
  -4  11   5     2962.73     2921.47     65.12 o 
  -3  11   5     7998.71     7710.00    136.36 o 
  -2  11   5      208.25      201.16     15.03 o 
  -1  11   5    13597.04    12735.10    209.32 o 
   0  11   5     2763.28     3267.44     95.41 o 
   1  11   5     5584.45     5430.10     81.26 o 
   2  11   5     4198.21     4281.35     70.15 o 
   3  11   5      505.13      510.96     18.72 o 
   4  11   5     5882.79     5989.77     92.66 o 
   5  11   5      452.22      459.30     31.43 o 
   6  11   5     1576.66     1656.95     64.23 o 
   7  11   5     2202.93     2230.11     80.65 o 
  -5  12   5     1840.46     1856.68     51.10 o 
  -4  12   5     2602.52     2589.37     61.21 o 
  -3  12   5       54.49       50.93     12.82 o 
  -2  12   5     9998.28     9581.50    296.80 o 
  -1  12   5     3838.43     3599.41     73.41 o 
   0  12   5     8594.82     9967.83    246.05 o 
   1  12   5    15327.08    14448.65    256.41 o 
   2  12   5      498.10      502.37     18.21 o 
   3  12   5    13155.68    13129.61    184.01 o 
   4  12   5      775.91      786.36     28.79 o 
   5  12   5     5243.81     5525.24    144.39 o 
   6  12   5     3641.28     3804.39    112.01 o 
  -5  13   5     3114.45     3198.64     97.63 o 
  -4  13   5       52.63       65.54     14.30 o 
  -3  13   5     6147.45     5891.88    112.32 o 
  -2  13   5     1016.74      977.71     55.05 o 
  -1  13   5     4631.01     4302.94    124.25 o 
   0  13   5     7345.23     8343.57    213.30 o 
   1  13   5      250.10      238.98     20.76 o 
   2  13   5     9016.68     8949.47    130.71 o 
   3  13   5     1755.80     1770.65     38.59 o 
   4  13   5     3109.23     3197.44     68.44 o 
   5  13   5     3525.12     3621.62    105.79 o 
  -4  14   5     3316.96     3243.81     75.20 o 
  -3  14   5      566.61      576.99     28.29 o 
  -2  14   5     1284.21     1158.82     38.04 o 
  -1  14   5     3817.09     3631.76    111.88 o 
   0  14   5        7.65       23.67     16.92 o 
   1  14   5     6643.68     6609.54    336.98 o 
   2  14   5     1396.60     1407.16     78.69 o 
   3  14   5     2905.16     3015.66     65.26 o 
   4  14   5     2448.75     2359.97     57.07 o 
   5  14   5      139.74      166.95     25.99 o 
  -3  15   5      924.89      941.44     63.13 o 
  -2  15   5     1144.03     1114.59     55.90 o 
  -1  15   5      241.52      215.11     26.74 o 
   0  15   5     1393.25     1507.65     63.47 o 
   1  15   5      117.25      125.97     16.95 o 
   2  15   5      608.44      635.45     42.57 o 
   3  15   5     1907.14     2035.49     78.99 o 
  -1  16   5     1800.33     1694.66     71.33 o 
   0  16   5      426.53      457.64     27.61 o 
   1  16   5     1117.03     1128.35    151.15 o 
   2  16   5     1611.05     1498.41     67.62 o 
   0 -13   6     2763.81     3540.90    121.62 o 
   1 -13   6      340.30      341.37     38.21 o 
  -2 -12   6      608.31      539.04     24.34 o 
  -1 -12   6     1660.72     1740.78     55.94 o 
   0 -12   6       29.55       32.02     20.39 o 
   1 -12   6     1628.83     1515.63     71.42 o 
   2 -12   6      379.35      405.52     37.49 o 
   3 -12   6     1140.45     1088.01     59.39 o 
   4 -12   6      725.71      743.21     51.86 o 
  -3 -11   6     1070.18     1052.31     39.30 o 
  -2 -11   6     1026.66      997.18     42.59 o 
  -1 -11   6       33.33       55.01     11.33 o 
   0 -11   6     1339.37     1546.93    185.85 o 
   1 -11   6      132.76      140.87     25.03 o 
   2 -11   6      500.11      509.74     41.39 o 
   3 -11   6      509.13      505.98     41.37 o 
   4 -11   6       55.94       20.18     20.38 o 
   5 -11   6      855.79      900.18     53.36 o 
  -4 -10   6      521.93      510.34     29.40 o 
  -3 -10   6     2397.57     2255.32     59.12 o 
  -2 -10   6        6.86        4.91     12.06 o 
  -1 -10   6     3051.65     2901.83     55.42 o 
   0 -10   6      887.97      983.97     37.12 o 
   1 -10   6      703.80      733.29     29.75 o 
   2 -10   6     2348.49     2350.93     87.43 o 
   3 -10   6       13.14      -12.05     15.99 o 
   4 -10   6     2188.18     2109.41     82.23 o 
   5 -10   6      228.22      255.80     31.33 o 
   6 -10   6      806.67      841.85     51.29 o 
  -5  -9   6     2691.18     2465.87     65.47 o 
  -4  -9   6     6376.30     6244.76    124.27 o 
  -3  -9   6      362.09      349.71     25.25 o 
  -2  -9   6     6479.90     6234.53    125.52 o 
  -1  -9   6     1335.16     1367.80     40.21 o 
   0  -9   6     3438.29     4124.63    224.18 o 
   1  -9   6     8465.90     8534.02    157.90 o 
   2  -9   6        5.96        9.56     18.06 o 
   3  -9   6     6456.02     6194.41    171.43 o 
   4  -9   6     1424.95     1326.90     60.16 o 
   5  -9   6     1692.70     1732.53     70.62 o 
   6  -9   6     2944.11     2898.19     98.62 o 
  -5  -8   6     5634.06     5286.22    110.28 o 
  -4  -8   6       80.47       93.11     15.77 o 
  -3  -8   6    10340.93     9460.40    209.02 o 
  -2  -8   6     4568.53     4254.40    121.63 o 
  -1  -8   6     7402.29     6922.01    127.46 o 
   0  -8   6     9685.71    11152.14    432.01 o 
   1  -8   6     1510.04     1465.97     74.47 o 
   2  -8   6    11331.33    11624.96    205.82 o 
   3  -8   6     1413.60     1453.17     85.09 o 
   4  -8   6     3266.45     3027.52     97.01 o 
   5  -8   6     3976.13     3846.92    115.84 o 
   6  -8   6      386.82      356.34     31.34 o 
  -6  -7   6     2071.50     2059.12     58.85 o 
  -5  -7   6        9.43       33.02     13.19 o 
  -4  -7   6     5122.71     4837.82     99.34 o 
  -3  -7   6     3046.20     2845.81     65.22 o 
  -2  -7   6     1191.83     1168.04     35.70 o 
  -1  -7   6     7657.84     7445.97    134.74 o 
   0  -7   6      384.60      384.63     27.51 o 
   1  -7   6     4967.13     4744.79     93.49 o 
   2  -7   6     2844.12     2792.83     61.51 o 
   3  -7   6     2816.94     2730.30     60.45 o 
   4  -7   6     5551.89     5166.93    141.25 o 
   5  -7   6      181.07      194.25     22.37 o 
   6  -7   6     2516.59     2629.94     58.31 o 
  -6  -6   6        0.81       24.48     22.73 o 
  -5  -6   6     4483.39     4260.02     91.42 o 
  -4  -6   6     1067.84     1020.95     42.11 o 
  -3  -6   6     3577.84     3439.27     74.35 o 
  -2  -6   6     8366.10     8119.72    145.64 o 
  -1  -6   6      122.33      117.60     12.59 o 
   0  -6   6     5647.46     6045.73    164.26 o 
   1  -6   6     1668.09     1659.45     41.83 o 
   2  -6   6     1084.86     1147.45     32.75 o 
   3  -6   6     1775.88     1628.09     40.64 o 
   4  -6   6       34.69       39.18      9.16 o 
   5  -6   6     1644.07     1603.64     57.71 o 
   6  -6   6     1377.20     1409.14     54.47 o 
  -6  -5   6     2345.93     2306.03     66.39 o 
  -5  -5   6     2346.51     2301.99     57.94 o 
  -4  -5   6     1970.14     1894.37     49.34 o 
  -3  -5   6     5642.49     5375.79    103.15 o 
  -2  -5   6      631.66      620.63     24.12 o 
  -1  -5   6     8854.32     8556.70    272.61 o 
   0  -5   6     3014.69     3351.24     99.31 o 
   1  -5   6     4292.63     4197.67    101.69 o 
   2  -5   6     6665.51     6428.06     97.81 o 
   3  -5   6        4.01       18.73     12.25 o 
   4  -5   6     5848.53     5559.42    107.02 o 
   5  -5   6      788.62      814.21     27.16 o 
   6  -5   6     1670.85     1892.40     62.97 o 
  -7  -4   6     2707.09     2477.17     64.71 o 
  -6  -4   6     2473.54     2322.69     59.61 o 
  -5  -4   6     2325.09     2226.10     55.94 o 
  -4  -4   6     6445.48     6196.20    116.92 o 
  -3  -4   6      423.38      435.33     25.42 o 
  -2  -4   6    11112.09    10990.36    187.98 o 
  -1  -4   6     8646.95     8407.84    146.57 o 
   0  -4   6     8533.82     9657.41    327.23 o 
   1  -4   6    18621.75    18306.40    321.46 o 
   2  -4   6      111.63      117.86      8.25 o 
   3  -4   6    12069.43    11734.27    205.28 o 
   4  -4   6     4839.75     4627.58     89.60 o 
   5  -4   6     2303.68     2241.04     49.84 o 
   6  -4   6     8254.74     7900.28    226.35 o 
  -7  -3   6     2147.77     2085.45     57.33 o 
  -6  -3   6     1594.96     1589.66    104.30 o 
  -5  -3   6     8617.12     8097.88    147.45 o 
  -4  -3   6      924.85      915.48     34.00 o 
  -3  -3   6    20668.73    19971.94    327.29 o 
  -2  -3   6    11591.07    11601.10    196.35 o 
  -1  -3   6    12814.32    12963.22    215.51 o 
   0  -3   6    34523.24    38981.09    670.18 o 
   1  -3   6      194.68      241.79     12.90 o 
   2  -3   6    33291.58    31925.90    829.72 o 
   3  -3   6     7313.77     7133.48    193.86 o 
   4  -3   6     5549.86     5401.26     78.29 o 
   5  -3   6     9664.35     9671.37    134.02 o 
   6  -3   6        5.27      -10.90     16.42 o 
   7  -3   6     4440.67     4403.03    142.74 o 
  -7  -2   6     1220.28     1178.27     40.07 o 
  -6  -2   6     6846.54     6335.29    121.24 o 
  -5  -2   6      155.60      170.65     15.14 o 
  -4  -2   6    11270.49    10562.95    181.94 o 
  -3  -2   6     5375.42     5262.81     98.22 o 
  -2  -2   6     2982.21     2821.67     45.85 o 
  -1  -2   6    22189.72    21446.49    290.22 o 
   0  -2   6       40.70       51.58     10.89 o 
   1  -2   6    27248.66    26221.19    494.48 o 
   2  -2   6     7944.14     7629.73    134.33 o 
   3  -2   6     9600.07     9783.40    169.56 o 
   4  -2   6    13004.96    12704.60    181.52 o 
   5  -2   6        4.28       28.86     21.33 o 
   6  -2   6     5328.10     5449.17    162.78 o 
   7  -2   6     1445.71     1570.00     70.06 o 
   8  -2   6     2377.44     2395.00     95.00 o 
  -7  -1   6     5784.77     5319.67    106.54 o 
  -6  -1   6        9.43       15.64     10.52 o 
  -5  -1   6     7971.69     7528.37    135.58 o 
  -4  -1   6     2233.60     2066.97     47.99 o 
  -3  -1   6     3188.62     3196.31     64.76 o 
  -2  -1   6     8759.54     8779.75    124.72 o 
  -1  -1   6      186.52      226.22     12.33 o 
   0  -1   6     5035.73     5006.14     94.33 o 
   1  -1   6     7916.63     7803.84    202.67 o 
   2  -1   6     3054.80     2933.94     56.31 o 
   3  -1   6    12346.97    12410.63    210.26 o 
   4  -1   6       56.77       70.82      5.37 o 
   5  -1   6     8300.21     8528.10    116.78 o 
   6  -1   6     1956.75     1949.75     74.02 o 
   7  -1   6     1106.49     1145.74     56.02 o 
   8  -1   6     1406.23     1635.68     74.38 o 
  -7   0   6       51.45       66.41     13.68 o 
  -6   0   6     2001.65     1913.87     48.18 o 
  -5   0   6     2823.71     2762.11     59.70 o 
  -4   0   6     1358.17     1361.12     35.66 o 
  -3   0   6     9048.89     8741.20    124.36 o 
  -2   0   6      159.63      165.70      8.50 o 
  -1   0   6    16038.18    17168.44    300.86 o 
   0   0   6     7955.09    10003.49    255.46 o 
   1   0   6    10703.63    11230.03    286.92 o 
   2   0   6     9857.26     9247.21    157.66 o 
   3   0   6      348.13      391.84     11.50 o 
   4   0   6     8060.93     7899.31    106.59 o 
   5   0   6     1927.45     1926.63     42.47 o 
   6   0   6     1353.62     1349.30     57.36 o 
   7   0   6     4553.58     4553.98    142.90 o 
   8   0   6       55.13       49.78     22.14 o 
   9   0   6     2220.11     2315.39     94.74 o 
  -7   1   6     2341.99     2301.62     78.52 o 
  -6   1   6     3585.38     3468.90     72.01 o 
  -5   1   6     1059.67     1003.57     51.57 o 
  -4   1   6     7826.76     7403.93    138.05 o 
  -3   1   6      485.82      491.75     18.58 o 
  -2   1   6    10340.74    10075.39    140.63 o 
  -1   1   6     6850.93     6647.82    155.51 o 
   0   1   6     3124.84     3473.47     95.85 o 
   1   1   6    24523.03    24992.19    624.49 o 
   2   1   6     1331.55     1394.26     47.67 o 
   3   1   6    27061.76    26078.91    654.75 o 
   4   1   6     7656.14     7471.37    125.18 o 
   5   1   6     6779.43     6750.48    188.51 o 
   6   1   6     7548.98     7716.65    216.18 o 
   7   1   6        7.16       35.70     17.86 o 
   8   1   6     2804.93     3129.10    111.22 o 
   9   1   6     1244.84     1368.76     44.30 o 
  -7   2   6     3329.76     3376.84    102.75 o 
  -6   2   6      590.40      618.82     20.66 o 
  -5   2   6    13669.42    13227.15    220.14 o 
  -4   2   6     1008.81      965.04     27.13 o 
  -3   2   6    20097.53    19261.54    252.40 o 
  -2   2   6     9971.45     9357.81    160.16 o 
  -1   2   6     4712.67     4538.14     68.05 o 
   0   2   6    23750.80    26796.59    668.80 o 
   1   2   6     1350.73     1368.57     37.55 o 
   2   2   6    22595.86    21144.89    532.14 o 
   3   2   6    13627.42    12554.98    323.51 o 
   4   2   6     5144.18     5028.89     86.20 o 
   5   2   6    19334.74    18824.55    483.73 o 
   6   2   6      336.90      335.96     29.06 o 
   7   2   6     9187.95     9331.42    259.27 o 
   8   2   6     2650.22     2803.88    102.17 o 
   9   2   6     1003.71     1127.76     54.88 o 
  -7   3   6      920.08      832.72     44.83 o 
  -6   3   6     9079.99     8788.98    209.47 o 
  -5   3   6      643.85      623.64     18.21 o 
  -4   3   6    10589.12    10186.00    118.93 o 
  -3   3   6    13073.73    12716.26    144.80 o 
  -2   3   6     3696.77     3543.91     52.75 o 
  -1   3   6    36653.55    34803.73    396.24 o 
   0   3   6     1210.43     1337.21     22.14 o 
   1   3   6    21120.83    20608.33    268.12 o 
   2   3   6     8591.01     8007.28    211.55 o 
   3   3   6     2541.90     2305.96     73.10 o 
   4   3   6    14812.41    14112.92    229.22 o 
   5   3   6      190.12      206.01     20.71 o 
   6   3   6     8895.11     8549.30    235.51 o 
   7   3   6     2752.96     2852.65     98.48 o 
   8   3   6     1267.80     1468.43     66.73 o 
   9   3   6     3255.26     3637.41     83.22 o 
  -7   4   6     4363.15     4545.12    126.69 o 
  -6   4   6      695.94      676.32     25.95 o 
  -5   4   6     5979.17     5798.56    103.79 o 
  -4   4   6     9773.01     9794.45    114.34 o 
  -3   4   6     1909.03     1886.60     32.77 o 
  -2   4   6    20436.44    20214.37    312.34 o 
  -1   4   6      550.14      634.17     24.10 o 
   0   4   6    18859.43    21025.76    274.15 o 
   1   4   6    12100.95    12607.89    166.45 o 
   2   4   6     1595.91     1635.80     32.03 o 
   3   4   6    14642.54    14701.33    584.09 o 
   4   4   6       31.14       41.25     11.28 o 
   5   4   6     5681.56     5545.85    158.46 o 
   6   4   6     1766.03     1714.94     66.28 o 
   7   4   6     1053.94     1103.20     53.07 o 
   8   4   6     2423.00     2519.94     61.80 o 
  -7   5   6       48.57       48.49     16.12 o 
  -6   5   6     2202.88     2141.31     50.68 o 
  -5   5   6     1462.45     1489.47     46.00 o 
  -4   5   6      237.00      238.63     10.84 o 
  -3   5   6     7057.85     6722.83     94.21 o 
  -2   5   6     1652.67     1586.42     27.92 o 
  -1   5   6     7840.37     7683.08    123.38 o 
   0   5   6     8039.91     8915.27    120.20 o 
   1   5   6     3707.22     3868.47     63.85 o 
   2   5   6    14987.33    15399.24    259.42 o 
   3   5   6       85.06       89.35     17.20 o 
   4   5   6     6367.61     6313.74    175.71 o 
   5   5   6     3278.85     3172.13    100.14 o 
   6   5   6     1936.73     1971.53     73.08 o 
   7   5   6     3324.06     3457.30    113.14 o 
   8   5   6       17.24       10.66     12.41 o 
  -7   6   6      938.30      926.74     35.12 o 
  -6   6   6     1324.84     1346.97     86.24 o 
  -5   6   6      663.84      611.21     23.32 o 
  -4   6   6     6227.41     5972.91    104.86 o 
  -3   6   6      134.15      139.93     15.51 o 
  -2   6   6     4561.42     4121.42     60.53 o 
  -1   6   6     5356.07     5162.08     88.08 o 
   0   6   6      844.02      875.05     18.18 o 
   1   6   6     9010.57     8434.05    115.37 o 
   2   6   6     1346.67     1405.05     31.85 o 
   3   6   6     6839.92     6754.11    120.20 o 
   4   6   6     7490.68     7416.75    204.07 o 
   5   6   6     1061.03     1068.45     47.33 o 
   6   6   6     7014.69     6932.29    196.35 o 
   7   6   6      247.34      269.97     27.30 o 
   8   6   6     4644.31     4971.77    137.41 o 
  -7   7   6     3167.60     3110.61     70.42 o 
  -6   7   6      136.89      143.67     22.39 o 
  -5   7   6     6604.78     6269.09    113.00 o 
  -4   7   6      550.59      540.49     21.14 o 
  -3   7   6     7922.92     7631.56    128.88 o 
  -2   7   6    13187.15    12738.20    169.69 o 
  -1   7   6     2429.60     2440.56     47.18 o 
   0   7   6    20207.40    21563.46    475.13 o 
   1   7   6     1565.81     1570.91     28.41 o 
   2   7   6    13900.90    13678.69    234.78 o 
   3   7   6    10717.55    10710.17    186.77 o 
   4   7   6     1050.78     1101.18     30.04 o 
   5   7   6    13724.85    13439.39    354.88 o 
   6   7   6      653.43      746.68     41.78 o 
   7   7   6     5650.17     5759.34    113.04 o 
   8   7   6     1386.10     1460.17     60.86 o 
  -7   8   6     1035.39     1031.46     41.08 o 
  -6   8   6     3736.31     3688.48     90.10 o 
  -5   8   6      538.97      522.54     23.16 o 
  -4   8   6     4261.20     4112.99     78.93 o 
  -3   8   6     8428.44     8273.25    139.79 o 
  -2   8   6     1547.02     1471.96     39.17 o 
  -1   8   6    19636.91    18771.91    293.50 o 
   0   8   6     2446.64     2812.83     56.30 o 
   1   8   6    13742.02    13709.80    185.91 o 
   2   8   6     7890.51     8011.63    144.06 o 
   3   8   6     2360.61     2560.46     55.23 o 
   4   8   6    11384.53    11313.39    337.75 o 
   5   8   6      224.48      251.99     25.37 o 
   6   8   6     3283.26     3353.55     72.42 o 
   7   8   6     3050.63     3092.67     95.04 o 
   8   8   6      160.91      234.14     28.90 o 
  -6   9   6     1570.63     1561.28     44.57 o 
  -5   9   6     3194.67     3194.67     68.59 o 
  -4   9   6     5361.14     5107.98     95.25 o 
  -3   9   6      691.07      690.62     39.61 o 
  -2   9   6    10966.32    10613.84    174.68 o 
  -1   9   6     1453.82     1459.03     34.90 o 
   0   9   6     9232.67    10189.98    166.20 o 
   1   9   6     8627.52     8376.34    167.00 o 
   2   9   6      630.23      628.06     22.47 o 
   3   9   6     5517.57     5740.68    109.77 o 
   4   9   6      115.89      137.72     12.95 o 
   5   9   6     1503.24     1598.09     42.94 o 
   6   9   6     2838.81     2915.16     72.49 o 
   7   9   6      168.74      204.19     26.44 o 
  -6  10   6     1307.27     1315.22     55.92 o 
  -5  10   6      761.10      726.61     36.68 o 
  -4  10   6       24.04       18.57     10.54 o 
  -3  10   6     2237.21     2102.41     48.61 o 
  -2  10   6      635.23      635.73     23.08 o 
  -1  10   6     2955.28     2875.37     58.47 o 
   0  10   6     6789.60     7817.53    132.82 o 
   1  10   6      750.96      750.68     25.96 o 
   2  10   6    11044.62    10985.34    196.48 o 
   3  10   6     1044.06     1088.59     33.55 o 
   4  10   6     3631.25     3781.45     62.76 o 
   5  10   6     2551.84     2559.82     60.18 o 
   6  10   6     1045.41     1130.93     50.23 o 
   7  10   6     2039.95     2067.54     74.63 o 
  -6  11   6      334.05      357.37     24.03 o 
  -5  11   6      509.98      487.63     25.05 o 
  -4  11   6      879.19      834.78     34.42 o 
  -3  11   6       60.46       62.83     12.02 o 
  -2  11   6      219.40      228.91     26.78 o 
  -1  11   6      572.56      559.20     22.54 o 
   0  11   6      127.44      133.45     12.16 o 
   1  11   6     3710.95     3530.48     56.83 o 
   2  11   6      831.38      829.16     22.01 o 
   3  11   6     5142.42     5085.07     90.50 o 
   4  11   6     4090.47     4177.45     80.82 o 
   5  11   6      819.55      832.26     41.90 o 
   6  11   6     3036.74     3238.36     98.49 o 
   7  11   6       73.21       68.99     21.60 o 
  -5  12   6     2355.78     2347.18     59.49 o 
  -4  12   6      753.67      748.92     30.33 o 
  -3  12   6     2852.68     2781.02    114.16 o 
  -2  12   6     3351.25     3250.02     68.20 o 
  -1  12   6      750.52      675.30     35.84 o 
   0  12   6     2819.34     3133.21     93.26 o 
   1  12   6      215.70      229.41     17.11 o 
   2  12   6     2651.20     2664.78     64.71 o 
   3  12   6     3485.89     3503.96     60.44 o 
   4  12   6      207.26      227.15     18.73 o 
   5  12   6     5099.38     5176.13    136.83 o 
   6  12   6      542.47      535.53     37.63 o 
  -4  13   6     1809.84     1842.72     51.09 o 
  -3  13   6     3711.19     3719.74     79.12 o 
  -2  13   6      210.84      216.78     19.26 o 
  -1  13   6     6087.12     5933.82    163.98 o 
   0  13   6     1716.17     1819.93     49.57 o 
   1  13   6     4068.47     4040.63     87.75 o 
   2  13   6     4796.42     4719.76    137.92 o 
   3  13   6      809.19      859.10     25.76 o 
   4  13   6     5458.98     5655.46    144.13 o 
   5  13   6      432.02      474.21     36.32 o 
  -4  14   6     1984.27     2016.08    123.92 o 
  -3  14   6       33.71       20.87     13.76 o 
  -2  14   6     2967.14     2814.18     90.68 o 
  -1  14   6      580.83      508.86     36.48 o 
   0  14   6     1743.72     1923.96     53.11 o 
   1  14   6     1822.22     1740.52     50.75 o 
   2  14   6       44.84       38.76     13.56 o 
   3  14   6     2079.98     2114.95     60.01 o 
   4  14   6      551.41      566.14     35.78 o 
   5  14   6     1592.05     1689.23     64.42 o 
  -3  15   6     1505.37     1551.95     48.21 o 
  -2  15   6      732.85      744.89     32.25 o 
  -1  15   6      956.63      913.97     49.29 o 
   0  15   6     1310.97     1437.55     46.17 o 
   1  15   6       16.84       14.91     13.00 o 
   2  15   6     1226.39     1252.59     43.45 o 
   3  15   6      234.88      233.28     28.15 o 
  -1  16   6      458.04      447.03     38.61 o 
   0  16   6       28.83       31.33     14.71 o 
   1  16   6     1364.43     1464.96     48.50 o 
   2  16   6      378.53      393.77     35.55 o 
  -1 -12   7      505.27      503.32     29.91 o 
   0 -12   7     2961.35     3545.45    120.51 o 
   1 -12   7     2596.23     2670.35     99.73 o 
   2 -12   7      383.97      440.06     41.42 o 
   3 -12   7     2060.17     2038.75     85.42 o 
  -2 -11   7      974.38      933.21     44.09 o 
  -1 -11   7     1739.94     1784.04    122.41 o 
   0 -11   7     2156.18     2388.93    166.79 o 
   1 -11   7       82.27       84.15     24.79 o 
   2 -11   7     2404.42     2478.04     93.17 o 
   3 -11   7     1074.91     1023.05     58.04 o 
   4 -11   7     1037.35      954.65     56.11 o 
  -3 -10   7      524.55      507.25     28.73 o 
  -2 -10   7     2231.26     2213.75     66.08 o 
  -1 -10   7     3152.21     3083.22     73.62 o 
   0 -10   7      102.13      127.14     16.11 o 
   1 -10   7     4885.47     4994.85    103.61 o 
   2 -10   7      511.85      499.78     40.51 o 
   3 -10   7     3436.77     3316.92    111.55 o 
   4 -10   7     2688.56     2646.35     96.99 o 
   5 -10   7      107.58      104.07     24.69 o 
  -4  -9   7      604.81      595.63     31.30 o 
  -3  -9   7     2012.55     1882.24     53.25 o 
  -2  -9   7     5438.34     5143.95    104.83 o 
  -1  -9   7      102.12       97.86     28.47 o 
   0  -9   7     8082.85     8967.22    311.63 o 
   1  -9   7     1179.69     1224.50     58.20 o 
   2  -9   7     3563.69     3707.95    109.42 o 
   3  -9   7     3951.92     3780.59    119.26 o 
   4  -9   7      317.66      336.34     33.62 o 
   5  -9   7     5894.27     5539.37    158.85 o 
  -5  -8   7     1054.50     1039.85     40.93 o 
  -4  -8   7     2465.51     2316.00     61.51 o 
  -3  -8   7     6421.50     6120.94    160.31 o 
  -2  -8   7      319.25      301.32     21.32 o 
  -1  -8   7    11973.21    11609.34    312.85 o 
   0  -8   7     3892.79     4083.76    122.82 o 
   1  -8   7     5043.30     5008.03    100.74 o 
   2  -8   7     9767.55     9660.61    175.58 o 
   3  -8   7        8.23       24.16     10.40 o 
   4  -8   7     7046.83     6968.49    188.49 o 
   5  -8   7     1100.99     1053.24     52.12 o 
  -5  -7   7     2678.64     2516.13    134.97 o 
  -4  -7   7     8632.40     8300.89    155.78 o 
  -3  -7   7       73.49       63.43     14.06 o 
  -2  -7   7    12420.74    11814.32    206.22 o 
  -1  -7   7     2018.60     1914.29     49.12 o 
   0  -7   7    12293.13    13240.45    336.82 o 
   1  -7   7    10325.48     9965.00    323.42 o 
   2  -7   7      834.50      835.55     43.71 o 
   3  -7   7     9120.89     8848.23    174.84 o 
   4  -7   7     1081.12     1078.26     35.29 o 
   5  -7   7     1532.21     1485.73     59.94 o 
  -5  -6   7     2556.88     2419.86     68.34 o 
  -4  -6   7       46.37       34.78     13.16 o 
  -3  -6   7     4194.89     4118.78     86.70 o 
  -2  -6   7     2448.16     2414.32     58.20 o 
  -1  -6   7     1041.42     1096.30     37.70 o 
   0  -6   7     6805.81     7310.15    196.54 o 
   1  -6   7       13.48       53.41     26.06 o 
   2  -6   7    12643.24    12587.18    219.44 o 
   3  -6   7     1487.90     1442.22     38.81 o 
   4  -6   7     4467.14     4297.94     85.60 o 
   5  -6   7     3351.40     3458.54    100.95 o 
  -6  -5   7     2371.44     2328.83     63.16 o 
  -5  -5   7        2.26       26.82     27.60 o 
  -4  -5   7     4662.40     4519.12     93.83 o 
  -3  -5   7      854.04      751.31     29.54 o 
  -2  -5   7     1203.06     1289.95     41.08 o 
  -1  -5   7     5838.49     5778.04    168.33 o 
   0  -5   7       26.05       19.46     11.68 o 
   1  -5   7     5223.05     5373.74    114.42 o 
   2  -5   7     2397.01     2318.22     43.31 o 
   3  -5   7     2234.96     2206.83     42.08 o 
   4  -5   7     8856.26     8420.38    154.93 o 
   5  -5   7        2.31       -0.57      8.46 o 
  -6  -4   7        5.48       20.52     13.79 o 
  -5  -4   7     2965.56     2659.72     65.11 o 
  -4  -4   7     2145.15     1946.71     50.68 o 
  -3  -4   7     1633.71     1611.21     44.05 o 
  -2  -4   7    13435.51    13251.53    225.36 o 
  -1  -4   7      163.36      169.40     19.90 o 
   0  -4   7    15683.81    17983.50    634.82 o 
   1  -4   7     3132.85     3127.79     65.82 o 
   2  -4   7    10428.29    10149.61    147.61 o 
   3  -4   7     8917.78     8609.76    155.26 o 
   4  -4   7      995.35      981.25     46.69 o 
   5  -4   7     8004.95     8201.83    151.14 o 
   6  -4   7     1870.50     1863.78     77.30 o 
   7  -4   7     1596.72     1661.57     74.01 o 
  -6  -3   7     4613.46     4266.68     91.91 o 
  -5  -3   7     3741.43     3594.11     79.13 o 
  -4  -3   7     4836.60     4657.83     93.91 o 
  -3  -3   7    10627.31    10247.13    237.63 o 
  -2  -3   7      266.34      295.20     25.72 o 
  -1  -3   7     9977.10     9785.35    139.58 o 
   0  -3   7     8350.39     9624.44    248.43 o 
   1  -3   7     4102.68     4075.04     81.31 o 
   2  -3   7    18082.85    15854.88   1107.42 o 
   3  -3   7        0.86       35.63     22.21 o 
   4  -3   7    17753.12    17734.98    302.03 o 
   5  -3   7     2792.56     2878.28    131.66 o 
   6  -3   7     5048.26     5137.00    157.80 o 
   7  -3   7     5900.51     5911.48    182.11 o 
  -7  -2   7     3456.99     3354.50     78.66 o 
  -6  -2   7     3206.44     2992.06     70.02 o 
  -5  -2   7     4033.00     3707.07     79.63 o 
  -4  -2   7     9791.47     9250.81    289.53 o 
  -3  -2   7        2.35       18.46      9.34 o 
  -2  -2   7    16155.61    16008.46    265.68 o 
  -1  -2   7     7649.42     7612.80    140.39 o 
   0  -2   7     7756.39     9083.82    165.57 o 
   1  -2   7    19950.75    19090.60    334.79 o 
   2  -2   7      291.99      312.65     18.61 o 
   3  -2   7    15398.81    14829.61    252.89 o 
   4  -2   7     3810.82     3861.32     84.29 o 
   5  -2   7     4185.27     4043.94    125.09 o 
   6  -2   7     7076.92     6864.16    199.10 o 
   7  -2   7      117.90      100.44     23.70 o 
   8  -2   7     3066.54     3376.91    122.39 o 
  -7  -1   7     1405.11     1385.46     71.51 o 
  -6  -1   7      356.21      370.73     22.83 o 
  -5  -1   7     4917.06     4514.60     90.74 o 
  -4  -1   7      990.92     1010.58     31.96 o 
  -3  -1   7     9348.51     8913.46    155.63 o 
  -2  -1   7     5599.00     5705.07    104.09 o 
  -1  -1   7     4244.00     4385.40     85.56 o 
   0  -1   7    13473.63    15380.74    271.69 o 
   1  -1   7       39.46       72.13     11.13 o 
   2  -1   7    12643.16    12140.10    207.68 o 
   3  -1   7     3552.17     3591.95     67.56 o 
   4  -1   7     2772.52     2744.61     53.69 o 
   5  -1   7     6389.28     6253.84    178.73 o 
   6  -1   7      185.01      189.21     24.35 o 
   7  -1   7     3625.54     3615.84    121.46 o 
   8  -1   7      611.53      678.73     48.77 o 
  -7   0   7      934.19      933.27     34.93 o 
  -6   0   7     2783.42     2676.91     66.10 o 
  -5   0   7       63.16       46.34     11.03 o 
  -4   0   7     3292.23     3119.03     65.60 o 
  -3   0   7     3417.48     3336.54     66.22 o 
  -2   0   7      521.21      458.20     14.00 o 
  -1   0   7     9091.48     9470.56    172.30 o 
   0   0   7      113.87      152.27     23.66 o 
   1   0   7     4644.82     4433.01    121.98 o 
   2   0   7     3329.61     3197.09     60.03 o 
   3   0   7     1554.38     1625.81     32.91 o 
   4   0   7     7099.07     7292.47    126.98 o 
   5   0   7        0.26        1.51     11.51 o 
   6   0   7     4237.12     4148.55    129.96 o 
   7   0   7     1159.30     1200.46     57.49 o 
   8   0   7     1084.35     1171.68     60.63 o 
  -7   1   7     1737.23     1661.99     66.34 o 
  -6   1   7       52.02       46.64     13.84 o 
  -5   1   7     4327.23     4193.94     83.10 o 
  -4   1   7     3291.59     3173.33     65.07 o 
  -3   1   7     3871.56     3930.79     62.02 o 
  -2   1   7     9565.75     9635.21    175.40 o 
  -1   1   7       42.80       71.55      8.20 o 
   0   1   7     6766.67     7410.00    136.75 o 
   1   1   7     7910.59     8170.52    214.19 o 
   2   1   7     1437.76     1323.97     27.44 o 
   3   1   7    12382.54    11742.06    305.54 o 
   4   1   7      137.38      123.49     15.86 o 
   5   1   7     8427.79     8158.07    224.19 o 
   6   1   7     2812.40     2805.61     96.25 o 
   7   1   7     2693.09     2734.32     98.14 o 
   8   1   7     3999.87     4140.95    138.14 o 
   9   1   7       67.20       23.12     22.19 o 
  -7   2   7       40.07       38.33     19.87 o 
  -6   2   7     2442.51     2465.75     46.22 o 
  -5   2   7     2476.73     2432.18     54.12 o 
  -4   2   7     1025.54      967.79     28.52 o 
  -3   2   7    11823.22    11337.63    189.96 o 
  -2   2   7     1699.84     1810.21     42.15 o 
  -1   2   7    22775.01    23230.92    405.06 o 
   0   2   7    14806.60    17354.38    438.76 o 
   1   2   7    12819.14    13026.98    334.03 o 
   2   2   7    21436.63    20156.86    509.42 o 
   3   2   7      217.55      216.47     18.69 o 
   4   2   7     8902.51     8579.18    231.08 o 
   5   2   7     7191.53     7097.10    197.92 o 
   6   2   7     2174.34     2181.72     79.61 o 
   7   2   7     7331.54     7455.62    215.07 o 
   8   2   7       10.39      116.67     24.40 o 
   9   2   7     3641.08     3945.71    137.88 o 
  -7   3   7     3177.11     3227.80    101.01 o 
  -6   3   7     1157.47     1097.20     48.17 o 
  -5   3   7     2014.88     2061.10     38.50 o 
  -4   3   7     7824.45     7554.46     91.59 o 
  -3   3   7      351.73      398.84     18.51 o 
  -2   3   7    13672.93    13064.83    183.93 o 
  -1   3   7    12024.42    11862.73    139.72 o 
   0   3   7     5110.87     5807.41     80.05 o 
   1   3   7    26583.39    26013.93    577.57 o 
   2   3   7      282.60      313.11     21.82 o 
   3   3   7    21319.86    20228.36    513.99 o 
   4   3   7     8910.07     8378.84    226.06 o 
   5   3   7     3603.30     3544.59    110.49 o 
   6   3   7     6819.18     6642.84    190.49 o 
   7   3   7      134.08      135.47     23.21 o 
   8   3   7     2917.17     3201.03    113.24 o 
  -7   4   7     1379.99     1393.40     60.59 o 
  -6   4   7      421.20      413.39     31.14 o 
  -5   4   7     3430.94     3252.11     66.11 o 
  -4   4   7       56.38       53.60      9.34 o 
  -3   4   7     5399.25     4891.53    230.63 o 
  -2   4   7     3438.50     3106.68     48.13 o 
  -1   4   7     1824.66     1716.73     25.83 o 
   0   4   7    10714.63    11360.01    151.51 o 
   1   4   7      436.42      438.70      9.95 o 
   2   4   7     9977.21     9856.22    204.07 o 
   3   4   7     3023.64     2782.37     87.44 o 
   4   4   7     2724.22     2540.14     82.63 o 
   5   4   7     5173.52     5004.91    146.79 o 
   6   4   7      117.77      139.66     20.82 o 
   7   4   7     2844.60     2825.21     99.05 o 
   8   4   7      988.04      989.72     53.54 o 
  -7   5   7       53.98       48.51     21.88 o 
  -6   5   7     2870.75     2815.20     62.24 o 
  -5   5   7      768.83      690.69     24.96 o 
  -4   5   7     1863.09     1852.80     54.55 o 
  -3   5   7     1963.80     1978.71     40.36 o 
  -2   5   7     2004.40     1992.68     33.92 o 
  -1   5   7     4083.69     4036.10     52.46 o 
   0   5   7      156.15      172.49      7.60 o 
   1   5   7     3410.06     3375.71     49.33 o 
   2   5   7     1861.50     1779.00     35.67 o 
   3   5   7      214.99      200.39      8.01 o 
   4   5   7     4202.21     3979.20    119.98 o 
   5   5   7      248.90      276.91     24.44 o 
   6   5   7     2830.48     2880.12     97.30 o 
   7   5   7     1414.17     1437.77     63.14 o 
   8   5   7      646.16      665.43     44.78 o 
  -7   6   7     1107.71     1095.85     37.51 o 
  -6   6   7      253.82      242.66     18.15 o 
  -5   6   7     1937.18     1867.22     61.06 o 
  -4   6   7     1499.07     1447.48     36.50 o 
  -3   6   7      138.43      131.69      8.30 o 
  -2   6   7     2554.28     2475.51     60.97 o 
  -1   6   7      655.74      622.60     30.88 o 
   0   6   7     7260.68     8093.60    111.24 o 
   1   6   7     5203.21     5357.43     75.89 o 
   2   6   7     2004.92     2073.92     42.64 o 
   3   6   7     8287.46     8824.35    153.58 o 
   4   6   7       23.27       29.75     12.57 o 
   5   6   7     4252.93     4027.33    123.45 o 
   6   6   7     2124.58     2127.93     79.03 o 
   7   6   7     1014.55     1137.30     56.11 o 
   8   6   7     2364.86     2583.51     64.66 o 
  -7   7   7       13.26       14.53     13.08 o 
  -6   7   7     1326.33     1289.93     70.30 o 
  -5   7   7      548.35      542.53     23.37 o 
  -4   7   7       40.68       31.87      9.58 o 
  -3   7   7     4237.01     3955.61     73.74 o 
  -2   7   7      745.17      694.78     17.36 o 
  -1   7   7     4680.46     4426.99     77.29 o 
   0   7   7     4626.55     5045.09    132.49 o 
   1   7   7     1538.17     1539.42     27.83 o 
   2   7   7    12748.50    12858.63    221.06 o 
   3   7   7      475.13      462.37     16.78 o 
   4   7   7     6406.63     6249.10    180.47 o 
   5   7   7     3151.91     3110.58    102.89 o 
   6   7   7     1735.45     1842.69     72.50 o 
   7   7   7     3179.42     3330.02    112.66 o 
   8   7   7      278.54      279.25     29.73 o 
  -6   8   7     1992.54     2008.12     51.71 o 
  -5   8   7      138.85      139.82     20.11 o 
  -4   8   7     7191.60     6894.22    121.58 o 
  -3   8   7      253.83      250.86     15.01 o 
  -2   8   7     4455.93     4286.82     78.14 o 
  -1   8   7     5564.45     5326.48     92.27 o 
   0   8   7     1019.51     1096.47     27.72 o 
   1   8   7    13155.80    12711.45    172.86 o 
   2   8   7      982.67      977.69     27.35 o 
   3   8   7    10227.66    10206.92    179.52 o 
   4   8   7     6675.80     6425.35    186.05 o 
   5   8   7      711.78      722.95     42.29 o 
   6   8   7     4431.17     4402.57    138.38 o 
   7   8   7      526.70      523.50     27.56 o 
   8   8   7     2864.48     2851.55     94.71 o 
  -6   9   7      494.41      525.50     26.73 o 
  -5   9   7     3821.04     3776.14     77.95 o 
  -4   9   7       21.19       16.67     10.13 o 
  -3   9   7     2864.96     2811.92     58.79 o 
  -2   9   7     2067.78     1992.28     52.19 o 
  -1   9   7      662.62      629.30     28.12 o 
   0   9   7     2520.04     3005.37     99.89 o 
   1   9   7      305.65      326.75     13.07 o 
   2   9   7     3959.06     3957.87     78.93 o 
   3   9   7     4105.64     4097.73     82.14 o 
   4   9   7     1132.07     1192.98     55.88 o 
   5   9   7     7888.73     7948.52    227.20 o 
   6   9   7      102.10       94.05     21.37 o 
   7   9   7     3042.75     3209.40     99.05 o 
  -6  10   7     1356.67     1431.67     44.42 o 
  -5  10   7      321.84      307.98     22.65 o 
  -4  10   7     1066.45     1041.46     33.71 o 
  -3  10   7     1304.75     1340.74     36.72 o 
  -2  10   7      346.34      400.09     20.52 o 
  -1  10   7     1378.31     1459.25    140.32 o 
   0  10   7      136.78      125.24      9.85 o 
   1  10   7      429.70      392.14     30.57 o 
   2  10   7      125.84      135.90     24.48 o 
   3  10   7      249.79      241.84     15.78 o 
   4  10   7      855.95      891.80     50.15 o 
   5  10   7       32.76       73.77     20.78 o 
   6  10   7      790.15      806.54     31.39 o 
   7  10   7      599.60      615.58     40.31 o 
  -5  11   7      233.27      246.09     19.93 o 
  -4  11   7     1992.32     1951.54     49.67 o 
  -3  11   7       31.14       37.15     10.61 o 
  -2  11   7     2689.83     2604.83     87.54 o 
  -1  11   7      252.78      261.39     15.66 o 
   0  11   7     1504.29     1694.32     56.88 o 
   1  11   7     1040.70     1085.51     33.20 o 
   2  11   7       33.05       26.89     14.67 o 
   3  11   7     1055.45     1102.33     34.89 o 
   4  11   7       99.74       76.36     23.93 o 
   5  11   7     1083.85     1159.96     38.53 o 
   6  11   7      782.79      779.61     41.85 o 
  -5  12   7      671.50      670.46     38.65 o 
  -4  12   7       15.95       24.46     12.94 o 
  -3  12   7     1785.23     1766.23     46.32 o 
  -2  12   7      504.56      504.11     23.36 o 
  -1  12   7     1119.87     1099.58     33.38 o 
   0  12   7     2135.86     2398.06     98.75 o 
   1  12   7      195.83      184.15     32.38 o 
   2  12   7     3487.62     3559.44     99.73 o 
   3  12   7      395.30      386.88     17.17 o 
   4  12   7     1232.61     1305.81     40.60 o 
   5  12   7     1556.42     1598.06     60.45 o 
   6  12   7      197.33      158.77     26.35 o 
  -4  13   7     2272.80     2271.41     57.98 o 
  -3  13   7      332.63      330.29     21.75 o 
  -2  13   7     1128.32     1066.20     40.13 o 
  -1  13   7     3603.87     3571.59     81.75 o 
   0  13   7       82.99      102.06     13.99 o 
   1  13   7     4542.12     4414.81     93.62 o 
   2  13   7      505.28      467.99     24.94 o 
   3  13   7     1818.07     1860.35     81.05 o 
   4  13   7     2139.98     2167.77     56.19 o 
   5  13   7       76.60       83.37     20.21 o 
  -3  14   7     1570.63     1502.66     45.30 o 
  -2  14   7     3070.87     2833.87     65.18 o 
  -1  14   7      240.70      219.35     18.55 o 
   0  14   7     3486.85     3547.44    103.65 o 
   1  14   7      567.95      557.43     27.25 o 
   2  14   7     1377.63     1325.90     42.96 o 
   3  14   7     2792.46     2862.69    112.12 o 
   4  14   7       46.76       84.21     19.97 o 
   5  14   7     2214.77     2407.68     82.12 o 
  -2  15   7       24.03       13.83     12.85 o 
  -1  15   7      947.83      902.76     47.13 o 
   0  15   7      287.92      300.15     21.62 o 
   1  15   7      629.87      620.08     30.25 o 
   2  15   7      733.45      716.95     33.01 o 
   3  15   7      214.37      319.42     38.43 o 
  -1  16   7      142.84      124.61     22.17 o 
   0  16   7      312.60      371.21     25.18 o 
   1  16   7      313.79      299.02     23.46 o 
   2  16   7       13.78       10.23     14.34 o 
  -1 -11   8     3071.68     2921.43    131.06 o 
   0 -11   8      189.15      235.18     39.97 o 
   1 -11   8     2413.78     2491.66     94.82 o 
   2 -11   8     1782.12     1794.97     78.89 o 
   3 -11   8      673.38      690.99     47.89 o 
  -2 -10   8     1137.34     1046.81     40.24 o 
  -1 -10   8      663.39      649.41     31.29 o 
   0 -10   8     1333.64     1468.13     46.30 o 
   1 -10   8     2881.52     2853.45     69.40 o 
   2 -10   8      190.05      214.04     28.93 o 
   3 -10   8     2790.57     2891.29    103.14 o 
   4 -10   8      208.99      231.89     33.05 o 
  -3  -9   8     3662.55     3689.80     85.37 o 
  -2  -9   8     1316.74     1225.11     42.56 o 
  -1  -9   8     2609.69     2682.18     95.02 o 
   0  -9   8     3515.24     3928.67    273.44 o 
   1  -9   8      398.27      376.52     22.94 o 
   2  -9   8     7036.52     7161.69    139.19 o 
   3  -9   8     1417.84     1286.59     61.32 o 
   4  -9   8     2973.45     2905.42    102.14 o 
  -4  -8   8     4816.18     4847.85    107.65 o 
  -3  -8   8     1145.00     1136.08     40.45 o 
  -2  -8   8     3098.31     3049.65     71.95 o 
  -1  -8   8     6594.83     6712.77    190.76 o 
   0  -8   8       68.01       89.60     20.11 o 
   1  -8   8     8815.49     8828.13    164.00 o 
   2  -8   8     1096.63     1099.43     36.74 o 
   3  -8   8     6997.97     6998.91    134.53 o 
   4  -8   8     6823.97     6828.11    186.84 o 
  -4  -7   8      674.10      613.71     30.96 o 
  -3  -7   8     2381.62     2245.32     59.50 o 
  -2  -7   8     6357.64     6134.98    120.42 o 
  -1  -7   8       30.00       62.07     17.76 o 
   0  -7   8     6817.56     7190.07    198.36 o 
   1  -7   8     3571.06     3519.90     76.79 o 
   2  -7   8     2627.58     2670.05     62.48 o 
   3  -7   8     5912.56     5992.04    116.99 o 
   4  -7   8      341.05      376.80     21.68 o 
  -5  -6   8     1401.37     1381.33     63.34 o 
  -4  -6   8     3334.91     3055.51     73.28 o 
  -3  -6   8     4087.66     3857.61    189.49 o 
  -2  -6   8      865.44      813.97     31.90 o 
  -1  -6   8     4798.74     4791.46    143.34 o 
   0  -6   8     1884.70     1873.09     68.94 o 
   1  -6   8     2739.87     2739.36    112.95 o 
   2  -6   8     5320.25     5319.14     95.94 o 
   3  -6   8        3.99       20.95      8.24 o 
   4  -6   8     5086.39     5125.02     84.48 o 
  -5  -5   8      332.24      371.35     25.24 o 
  -4  -5   8     2488.26     2418.55     61.93 o 
  -3  -5   8      398.89      434.22     24.69 o 
  -2  -5   8     5704.17     5508.93    108.10 o 
  -1  -5   8     1564.52     1604.75     64.19 o 
   0  -5   8     6368.27     7007.62    192.33 o 
   1  -5   8     1840.83     1940.98     47.60 o 
   2  -5   8      526.45      488.17     17.65 o 
   3  -5   8     2315.64     2376.90     45.47 o 
   4  -5   8      254.91      254.03     13.70 o 
   5  -5   8      861.68      870.21     48.80 o 
   6  -5   8     1981.23     1910.44     79.14 o 
  -6  -4   8      752.25      716.96     34.31 o 
  -5  -4   8     1063.13      990.96     61.02 o 
  -4  -4   8       47.10       54.11     14.01 o 
  -3  -4   8     3122.62     3032.70     84.90 o 
  -2  -4   8      484.34      500.75     24.33 o 
  -1  -4   8      487.91      485.11     33.32 o 
   0  -4   8     4205.38     4812.68    128.42 o 
   1  -4   8      762.63      764.20     29.98 o 
   2  -4   8     8554.89     8405.04    125.37 o 
   3  -4   8     3102.82     2994.10     66.36 o 
   4  -4   8     2870.34     2890.82     62.75 o 
   5  -4   8     3816.96     3668.15    119.24 o 
   6  -4   8      317.38      316.87     33.86 o 
   7  -4   8     2133.20     2143.01     88.41 o 
  -6  -3   8     2639.51     2501.54     65.24 o 
  -5  -3   8       80.19       88.16     15.22 o 
  -4  -3   8     5295.11     5079.30    102.31 o 
  -3  -3   8     1595.24     1645.31     45.44 o 
  -2  -3   8     2984.18     2993.21     66.26 o 
  -1  -3   8    10371.98    10269.18    268.86 o 
   0  -3   8      180.06      221.51     13.77 o 
   1  -3   8    11229.20    11173.30    203.37 o 
   2  -3   8     3767.38     3954.93    311.23 o 
   3  -3   8     3587.55     3536.93     71.68 o 
   4  -3   8    12836.45    12598.99    361.59 o 
   5  -3   8        3.19        4.11     14.70 o 
   6  -3   8     7634.56     7427.51    215.76 o 
   7  -3   8     1065.35     1033.30     56.94 o 
   8  -3   8     2670.41     2718.03    106.60 o 
  -6  -2   8       35.27       65.46     25.84 o 
  -5  -2   8     3471.49     3231.67     73.62 o 
  -4  -2   8     2835.44     2688.58     62.90 o 
  -3  -2   8     1345.87     1288.49     38.41 o 
  -2  -2   8    13429.19    13259.14    225.70 o 
  -1  -2   8       28.42       29.65      7.36 o 
   0  -2   8    13668.01    15561.85    276.70 o 
   1  -2   8     5301.29     5238.17    102.03 o 
   2  -2   8     6223.51     6103.80    111.98 o 
   3  -2   8     9442.29     9079.09    160.17 o 
   4  -2   8       28.00      105.06     17.63 o 
   5  -2   8     7501.95     7210.15    204.57 o 
   6  -2   8     2654.21     2534.14     92.08 o 
   7  -2   8     1842.77     1884.55     80.05 o 
   8  -2   8     2853.58     2921.10    110.90 o 
  -6  -1   8     2922.31     2807.34     83.05 o 
  -5  -1   8     1214.29     1130.17     43.58 o 
  -4  -1   8     2741.31     2646.44     87.32 o 
  -3  -1   8     6967.21     6819.84    125.96 o 
  -2  -1   8       33.35       46.57     14.44 o 
  -1  -1   8    10653.00    10843.36    196.94 o 
   0  -1   8     3597.46     4092.95     81.89 o 
   1  -1   8     4433.07     4295.23     85.61 o 
   2  -1   8     4927.06     4631.20     86.26 o 
   3  -1   8      141.27      169.42     19.36 o 
   4  -1   8     3895.29     3951.15    119.84 o 
   5  -1   8     2224.42     2099.75     76.55 o 
   6  -1   8     1108.43     1156.36     55.62 o 
   7  -1   8     3325.46     3335.51    115.98 o 
   8  -1   8        0.90       -9.82     19.24 o 
  -6   0   8      570.61      529.02     26.30 o 
  -5   0   8      702.82      667.02     27.75 o 
  -4   0   8     1347.36     1332.30     38.26 o 
  -3   0   8       53.67       75.05     11.70 o 
  -2   0   8     2691.19     2677.91     57.92 o 
  -1   0   8      968.22      995.91     32.47 o 
   0   0   8     1463.59     1625.42     67.67 o 
   1   0   8     6454.29     6478.96    173.62 o 
   2   0   8       23.57       43.67     14.33 o 
   3   0   8     7965.95     8220.57    283.49 o 
   4   0   8      900.41      822.00     39.73 o 
   5   0   8     1501.35     1488.21     60.42 o 
   6   0   8     1654.82     1534.58     64.32 o 
   7   0   8        2.85       12.95     17.52 o 
   8   0   8     1499.25     1555.04     73.25 o 
  -7   1   8      450.81      445.90     37.25 o 
  -6   1   8       64.60       85.63     14.58 o 
  -5   1   8     1025.08     1029.89     33.47 o 
  -4   1   8       25.26       21.88      9.77 o 
  -3   1   8     1169.02     1178.23     26.29 o 
  -2   1   8      731.91      729.78     23.82 o 
  -1   1   8      622.17      623.04     21.38 o 
   0   1   8     4228.09     4845.91     94.59 o 
   1   1   8      192.94      238.53     18.78 o 
   2   1   8     5169.18     4838.13    135.60 o 
   3   1   8      649.15      649.47     32.17 o 
   4   1   8     1348.36     1246.27     50.56 o 
   5   1   8     4428.27     4185.30    128.15 o 
   6   1   8      134.08      149.07     22.47 o 
   7   1   8     3180.57     3297.79    113.53 o 
   8   1   8      857.28      863.79     53.08 o 
  -7   2   8      637.16      558.16     41.66 o 
  -6   2   8     1925.65     1936.89     50.69 o 
  -5   2   8       10.05       25.22     10.39 o 
  -4   2   8     1305.04     1282.21     35.75 o 
  -3   2   8      956.96      928.99     36.44 o 
  -2   2   8      841.74      827.70     25.80 o 
  -1   2   8     5882.39     6072.13    116.54 o 
   0   2   8       46.48       67.13     18.61 o 
   1   2   8     8692.11     8463.34    223.72 o 
   2   2   8     3778.30     3607.90    105.79 o 
   3   2   8     4750.27     4429.34    127.72 o 
   4   2   8     7688.16     7243.97    200.02 o 
   5   2   8      532.94      562.75     35.10 o 
   6   2   8     5367.13     5305.22    159.44 o 
   7   2   8      818.31      816.41     46.48 o 
   8   2   8      540.85      610.34     43.93 o 
  -7   3   8     2265.41     2199.50     79.27 o 
  -6   3   8      617.17      541.53     35.85 o 
  -5   3   8     3605.58     3511.74     89.48 o 
  -4   3   8     4285.63     4071.47     86.91 o 
  -3   3   8     1188.05     1173.47     32.99 o 
  -2   3   8     5113.62     4754.03     73.90 o 
  -1   3   8       84.28       93.62      7.05 o 
   0   3   8     6655.47     7230.02    122.86 o 
   1   3   8     6347.55     6172.69    104.65 o 
   2   3   8     1766.21     1654.66     58.95 o 
   3   3   8    11873.56    10922.07    287.95 o 
   4   3   8       29.23       28.68     11.92 o 
   5   3   8     5903.54     5339.93    156.09 o 
   6   3   8     2007.09     1917.25     74.38 o 
   7   3   8     1618.48     1635.84     69.18 o 
   8   3   8     3304.25     3297.99    117.28 o 
  -7   4   8      217.82      204.63     28.78 o 
  -6   4   8     3305.54     3172.28     96.69 o 
  -5   4   8     3548.15     3519.66     71.13 o 
  -4   4   8      955.27      929.16     23.37 o 
  -3   4   8     9305.91     9101.04    126.71 o 
  -2   4   8      567.54      573.59     13.91 o 
  -1   4   8     4992.99     4904.64     62.63 o 
   0   4   8     2662.64     3009.58     45.16 o 
   1   4   8      889.91      907.85     16.67 o 
   2   4   8     9014.21     9216.10    246.61 o 
   3   4   8      653.79      634.16     33.23 o 
   4   4   8     4633.93     4251.15    127.10 o 
   5   4   8     3702.99     3637.63    114.61 o 
   6   4   8     1246.97     1213.50     55.20 o 
   7   4   8     2794.67     2709.92     97.87 o 
   8   4   8        1.66       18.95     17.26 o 
  -7   5   8     1128.75     1037.46     52.46 o 
  -6   5   8      242.22      250.67     23.80 o 
  -5   5   8      642.95      616.25     25.22 o 
  -4   5   8     2588.54     2417.43     51.65 o 
  -3   5   8        9.47       10.57      5.76 o 
  -2   5   8     1993.50     1877.96     29.70 o 
  -1   5   8     1835.81     1733.28     26.97 o 
   0   5   8      324.07      371.61     18.48 o 
   1   5   8     1975.75     1993.10     43.15 o 
   2   5   8       80.42       86.30      6.53 o 
   3   5   8     2017.45     2082.99     72.86 o 
   4   5   8     1226.64     1138.76     49.68 o 
   5   5   8      591.47      592.96     35.90 o 
   6   5   8     1581.81     1480.55     62.53 o 
   7   5   8       11.03       38.53     16.88 o 
   8   5   8     1632.13     1765.01     77.35 o 
  -6   6   8       75.85       72.98     14.06 o 
  -5   6   8      623.25      623.13     24.72 o 
  -4   6   8       20.02       30.50     17.33 o 
  -3   6   8      345.16      350.73     17.30 o 
  -2   6   8     1200.05     1106.87     23.46 o 
  -1   6   8      254.35      251.00     16.10 o 
   0   6   8      974.79     1046.86     27.06 o 
   1   6   8      120.58      125.30      6.83 o 
   2   6   8      909.72      883.99     34.94 o 
   3   6   8      566.19      508.14     31.43 o 
   4   6   8      912.32      782.78     40.30 o 
   5   6   8     1333.34     1232.66     53.68 o 
   6   6   8        3.71       22.43     14.69 o 
   7   6   8      564.15      559.95     38.92 o 
   8   6   8      320.11      349.34     34.44 o 
  -6   7   8     1781.10     1762.01     47.35 o 
  -5   7   8     1004.11      957.57     32.13 o 
  -4   7   8     1834.12     1739.48     42.34 o 
  -3   7   8     2857.10     2719.46     55.52 o 
  -2   7   8     1932.98     1855.41     62.40 o 
  -1   7   8     2709.67     2628.02     43.52 o 
   0   7   8       92.19       96.45      7.10 o 
   1   7   8     2145.80     2193.20     48.32 o 
   2   7   8     1369.23     1355.58     38.10 o 
   3   7   8      471.12      484.08     32.71 o 
   4   7   8     4234.78     4008.69    126.52 o 
   5   7   8       49.81       63.82     16.76 o 
   6   7   8     3538.25     3436.41    114.31 o 
   7   7   8     1679.02     1704.77     73.75 o 
   8   7   8      555.08      579.40     43.86 o 
  -6   8   8      362.32      375.76     22.81 o 
  -5   8   8     3632.84     3511.45     73.27 o 
  -4   8   8     2067.59     1969.43     59.52 o 
  -3   8   8      668.22      635.40     23.33 o 
  -2   8   8     4228.56     4076.05     74.98 o 
  -1   8   8      644.29      652.66     17.72 o 
   0   8   8     4696.17     5079.53    110.55 o 
   1   8   8     3584.59     3544.57     61.38 o 
   2   8   8      227.86      245.96     13.14 o 
   3   8   8     4374.16     4463.63    139.18 o 
   4   8   8       81.83      132.59     21.48 o 
   5   8   8     3542.36     3571.61    118.06 o 
   6   8   8     1605.45     1525.44     66.44 o 
   7   8   8     1816.27     1810.67     76.71 o 
   8   8   8     1826.38     1937.87     73.40 o 
  -6   9   8     1463.16     1484.47     44.97 o 
  -5   9   8     2111.30     2070.60     57.62 o 
  -4   9   8       20.29       12.23     10.84 o 
  -3   9   8     7293.60     7024.46    123.15 o 
  -2   9   8     1699.69     1693.02     40.05 o 
  -1   9   8     5842.74     5632.35     98.39 o 
   0   9   8     5173.61     5786.50    124.70 o 
   1   9   8      812.01      764.57     19.63 o 
   2   9   8     5087.90     5062.26     96.77 o 
   3   9   8      771.11      794.94     45.41 o 
   4   9   8      451.81      452.43     36.36 o 
   5   9   8     1504.68     1517.54     67.70 o 
   6   9   8       63.80       65.24     20.07 o 
   7   9   8     1188.63     1210.98     40.39 o 
  -5  10   8      245.25      256.22     21.69 o 
  -4  10   8     2868.96     2792.82     62.02 o 
  -3  10   8      399.32      394.01     20.64 o 
  -2  10   8     1448.01     1372.67     61.89 o 
  -1  10   8     3752.00     3616.19    103.95 o 
   0  10   8      296.22      330.61     16.49 o 
   1  10   8     4397.71     4464.68     88.55 o 
   2  10   8      244.96      256.43     15.77 o 
   3  10   8     2161.77     2202.50     87.17 o 
   4  10   8     1822.61     2025.14     83.19 o 
   5  10   8       33.36       43.93     19.68 o 
   6  10   8      615.64      612.09     43.59 o 
   7  10   8      161.36      241.43     27.97 o 
  -5  11   8     1234.87     1324.16     42.18 o 
  -4  11   8       26.22       30.29     11.55 o 
  -3  11   8     1440.63     1403.24     39.06 o 
  -2  11   8      536.46      528.28     35.72 o 
  -1  11   8      413.68      391.72     18.99 o 
   0  11   8      497.43      588.61     34.23 o 
   1  11   8       73.51       84.57     11.51 o 
   2  11   8      507.86      556.53     23.45 o 
   3  11   8      543.37      549.66     40.97 o 
   4  11   8      126.66      135.94     25.31 o 
   5  11   8     1080.51     1207.24     64.42 o 
   6  11   8      149.50      193.65     24.65 o 
  -5  12   8      212.99      214.48     20.31 o 
  -4  12   8      738.78      722.98     29.57 o 
  -3  12   8      648.11      657.61     27.39 o 
  -2  12   8       50.08       50.81     12.35 o 
  -1  12   8     2251.85     2176.80     50.58 o 
   0  12   8      791.08      878.11     24.77 o 
   1  12   8     2592.24     2399.35     57.25 o 
   2  12   8     1330.50     1366.65     39.75 o 
   3  12   8      597.88      602.16     44.50 o 
   4  12   8     1245.17     1348.41     41.73 o 
   5  12   8       80.48       93.41     15.92 o 
   6  12   8      575.11      594.15     39.90 o 
  -4  13   8     1826.21     1638.14     47.47 o 
  -3  13   8       93.84       98.65     15.47 o 
  -2  13   8     3092.05     2901.57     64.64 o 
  -1  13   8      321.07      324.66     19.59 o 
   0  13   8     2247.28     2429.37     66.11 o 
   1  13   8     2576.96     2588.85     62.59 o 
   2  13   8       92.02      105.91     14.39 o 
   3  13   8     4261.07     4384.77     90.87 o 
   4  13   8      523.47      554.06     29.49 o 
   5  13   8     2624.17     2776.44     87.93 o 
  -3  14   8     4212.31     4204.72     88.34 o 
  -2  14   8      558.55      625.06     30.15 o 
  -1  14   8     2410.15     2403.69     49.47 o 
   0  14   8     2852.12     3031.52     99.52 o 
   1  14   8      165.20      156.40     16.74 o 
   2  14   8     3562.01     3553.14    127.49 o 
   3  14   8      277.27      301.53     36.80 o 
   4  14   8     1359.67     1396.64     44.78 o 
  -2  15   8     1472.31     1579.35     47.04 o 
  -1  15   8     2022.29     2001.36    115.49 o 
   0  15   8       72.45       79.43     15.12 o 
   1  15   8     2674.47     2729.94     68.72 o 
   2  15   8      499.61      425.90     41.51 o 
   3  15   8      783.85      786.39     56.86 o 
   0  16   8      788.95      860.91     36.39 o 
   1  16   8      146.08      146.37     34.80 o 
  -1 -10   9      412.38      444.44     27.58 o 
   0 -10   9     1332.48     1538.23     50.81 o 
   1 -10   9       85.38       91.85     16.67 o 
   2 -10   9      328.37      370.12     36.23 o 
   3 -10   9      965.00      957.27     55.80 o 
  -2  -9   9      186.74      177.71     28.42 o 
  -1  -9   9     1912.75     1905.93     78.29 o 
   0  -9   9      280.90      321.45     52.49 o 
   1  -9   9     1545.68     1732.77     50.68 o 
   2  -9   9     1431.11     1447.90     62.32 o 
   3  -9   9      172.78      170.69     28.12 o 
  -3  -8   9      123.46      146.92     19.67 o 
  -2  -8   9     3130.35     3010.20    107.00 o 
  -1  -8   9      631.57      711.07     44.18 o 
   0  -8   9     3053.29     3312.81    110.42 o 
   1  -8   9     3748.68     3918.49     85.82 o 
   2  -8   9       16.62       16.36     15.85 o 
   3  -8   9     5367.91     5639.92    114.55 o 
  -4  -7   9       70.05       79.59     18.06 o 
  -3  -7   9     4583.09     4465.73    122.03 o 
  -2  -7   9     1399.69     1428.27     66.14 o 
  -1  -7   9     2886.66     2987.36    103.65 o 
   0  -7   9     5482.35     5999.02    173.44 o 
   1  -7   9      406.52      367.94     22.41 o 
   2  -7   9     9759.38     9848.47    180.64 o 
   3  -7   9      600.80      594.97     27.53 o 
   4  -7   9     3310.80     3526.62    110.05 o 
  -4  -6   9     2054.62     1987.32     57.37 o 
  -3  -6   9      630.24      638.50     31.36 o 
  -2  -6   9     1626.17     1636.32     48.60 o 
  -1  -6   9     4195.05     4278.81    134.32 o 
   0  -6   9      311.64      302.65     27.72 o 
   1  -6   9     2750.50     2684.34     63.21 o 
   2  -6   9      197.50      233.70     14.10 o 
   3  -6   9      667.37      648.27     22.47 o 
   4  -6   9     2835.34     2917.89    119.83 o 
   5  -6   9        6.03       16.66     17.14 o 
  -5  -5   9      996.35      952.39     39.78 o 
  -4  -5   9      133.79      124.37     18.53 o 
  -3  -5   9      217.71      207.48     39.86 o 
  -2  -5   9     1381.33     1419.90     43.96 o 
  -1  -5   9       46.77       48.92     18.09 o 
   0  -5   9     1599.83     1771.44     69.49 o 
   1  -5   9     1170.70     1147.56     34.47 o 
   2  -5   9     1257.53     1266.34     30.42 o 
   3  -5   9     1835.16     1790.12     38.29 o 
   4  -5   9      217.78      231.00     30.89 o 
   5  -5   9     1134.14     1161.75     57.58 o 
   6  -5   9      517.23      487.01     40.41 o 
  -5  -4   9      624.28      597.25     31.66 o 
  -4  -4   9     1232.62     1239.94     42.73 o 
  -3  -4   9      840.96      840.37     33.63 o 
  -2  -4   9      204.97      216.52     25.74 o 
  -1  -4   9      415.70      465.43     33.47 o 
   0  -4   9      820.77      951.71     46.51 o 
   1  -4   9      818.89      834.53     27.88 o 
   2  -4   9     2420.26     2378.21     45.08 o 
   3  -4   9        7.08       41.08     17.06 o 
   4  -4   9     4101.91     4029.57    126.25 o 
   5  -4   9      519.96      500.56     37.81 o 
   6  -4   9     2689.01     2615.15     98.56 o 
   7  -4   9     1471.93     1411.13     70.67 o 
  -5  -3   9      334.88      314.05     36.71 o 
  -4  -3   9     1502.50     1459.75     45.22 o 
  -3  -3   9      164.41      150.22     26.70 o 
  -2  -3   9     4830.98     4972.03    149.99 o 
  -1  -3   9     2165.65     2238.98     81.03 o 
   0  -3   9     4838.99     5763.38    248.26 o 
   1  -3   9     3347.15     3469.45     73.95 o 
   2  -3   9      311.06      308.94     17.39 o 
   3  -3   9     3214.47     3122.33     65.99 o 
   4  -3   9      585.37      513.70     34.75 o 
   5  -3   9      615.97      624.93     39.27 o 
   6  -3   9     3322.67     3208.76    112.35 o 
   7  -3   9       10.44       20.44     19.61 o 
   8  -3   9     3338.63     3570.75    131.17 o 
  -6  -2   9      893.44      901.89     38.34 o 
  -5  -2   9     2616.38     2497.69     83.78 o 
  -4  -2   9       30.97       33.41     12.90 o 
  -3  -2   9     4553.77     4398.72     91.16 o 
  -2  -2   9      873.68      942.58     48.50 o 
  -1  -2   9     2681.19     2588.94     88.95 o 
   0  -2   9     7118.19     8126.99    171.01 o 
   1  -2   9       70.74       83.75     10.35 o 
   2  -2   9    11015.96    10734.08    155.68 o 
   3  -2   9     1824.72     1823.47     50.75 o 
   4  -2   9     3083.61     2951.20     97.12 o 
   5  -2   9     4470.97     4335.42    135.12 o 
   6  -2   9       77.57       54.64     20.28 o 
   7  -2   9     2196.86     2294.60     91.10 o 
   8  -2   9      682.79      800.00     55.42 o 
  -6  -1   9     2690.89     2580.55     66.20 o 
  -5  -1   9       48.17       27.58     12.39 o 
  -4  -1   9     2757.37     2758.97     65.50 o 
  -3  -1   9     1340.04     1294.38     39.43 o 
  -2  -1   9      682.34      771.22     42.28 o 
  -1  -1   9     3740.01     3946.03    101.87 o 
   0  -1   9       34.31       37.95      8.05 o 
   1  -1   9     4378.22     4214.50     85.63 o 
   2  -1   9     2465.96     2418.35     51.39 o 
   3  -1   9     3623.93     3424.95    105.25 o 
   4  -1   9     5181.61     5008.01    147.43 o 
   5  -1   9      550.38      606.91     37.65 o 
   6  -1   9     2559.69     2538.08     93.16 o 
   7  -1   9      350.27      365.24     34.97 o 
   8  -1   9      557.63      622.43     48.56 o 
  -6   0   9       35.55       46.39     26.66 o 
  -5   0   9     3002.22     2808.32     66.26 o 
  -4   0   9     1412.12     1340.34     50.61 o 
  -3   0   9     1092.72     1105.00     53.76 o 
  -2   0   9     1527.32     1521.27     62.90 o 
  -1   0   9        5.74        8.78      8.37 o 
   0   0   9      576.28      616.30     22.11 o 
   1   0   9     1122.48     1123.87     31.47 o 
   2   0   9      373.93      377.32     23.83 o 
   3   0   9     1293.35     1209.01     49.24 o 
   4   0   9       20.37       22.01     12.92 o 
   5   0   9     1438.87     1490.12     62.01 o 
   6   0   9      292.35      248.86     26.59 o 
   7   0   9      961.95      953.67     52.72 o 
   8   0   9      732.68      781.03     50.90 o 
  -6   1   9     1048.06     1000.42     36.85 o 
  -5   1   9      486.19      472.64     24.24 o 
  -4   1   9      241.56      251.30     18.23 o 
  -3   1   9     1839.75     1767.66     70.29 o 
  -2   1   9      306.65      329.64     16.95 o 
  -1   1   9     1471.54     1541.17     39.71 o 
   0   1   9      449.70      519.84     27.58 o 
   1   1   9      480.30      491.26     26.24 o 
   2   1   9      700.36      627.88     30.82 o 
   3   1   9       89.52      104.25     15.32 o 
   4   1   9     1196.84     1118.42     49.04 o 
   5   1   9      525.53      486.74     33.25 o 
   6   1   9      964.65      905.03     48.68 o 
   7   1   9      660.82      596.63     42.62 o 
   8   1   9      139.07      152.36     28.52 o 
  -6   2   9      907.24      826.16     44.33 o 
  -5   2   9      298.15      338.53     29.59 o 
  -4   2   9     3819.19     3633.00    115.85 o 
  -3   2   9       28.47       43.66      9.46 o 
  -2   2   9     3625.69     3487.93    119.96 o 
  -1   2   9     1368.43     1334.82     36.03 o 
   0   2   9      111.26      118.78     13.12 o 
   1   2   9     1973.44     1910.89     64.32 o 
   2   2   9      577.26      626.75     15.08 o 
   3   2   9     2506.93     2317.91     76.47 o 
   4   2   9     3172.15     3058.37     98.02 o 
   5   2   9      574.20      566.90     35.33 o 
   6   2   9     3227.66     3266.57    109.77 o 
   7   2   9      122.75       92.46     22.86 o 
   8   2   9     2280.42     2296.46     92.42 o 
  -6   3   9      543.13      552.60     37.65 o 
  -5   3   9     4132.68     4000.98     82.95 o 
  -4   3   9        5.31       -2.79     14.05 o 
  -3   3   9     7448.30     7289.30    140.31 o 
  -2   3   9     4608.84     4451.28     97.52 o 
  -1   3   9     4909.35     4981.33     99.65 o 
   0   3   9    11863.39    13684.32    225.20 o 
   1   3   9        7.96       18.47      4.93 o 
   2   3   9     6042.96     6083.49    170.20 o 
   3   3   9     1552.89     1502.18     56.95 o 
   4   3   9     1836.11     1631.40     61.65 o 
   5   3   9     3985.78     3767.66    118.81 o 
   6   3   9      179.45      200.34     25.19 o 
   7   3   9     2486.88     2391.41     91.04 o 
   8   3   9     1116.95     1122.83     60.86 o 
  -6   4   9     3386.92     3406.61    103.23 o 
  -5   4   9      138.14      112.34     19.73 o 
  -4   4   9     3180.87     3126.67     55.02 o 
  -3   4   9     2492.89     2381.75     37.25 o 
  -2   4   9     3109.93     3056.49     43.88 o 
  -1   4   9     7364.98     7131.09     88.70 o 
   0   4   9      107.80      133.41      6.95 o 
   1   4   9     8082.21     7700.17    130.68 o 
   2   4   9     3679.07     3553.17    108.67 o 
   3   4   9     1310.29     1220.60     50.34 o 
   4   4   9     4333.12     3949.30    120.80 o 
   5   4   9       32.53       34.19     14.18 o 
   6   4   9     3572.95     3335.73    111.23 o 
   7   4   9      279.15      277.83     30.06 o 
   8   4   9      627.88      679.28     46.07 o 
  -6   5   9      135.39      147.85     23.57 o 
  -5   5   9     2755.07     2577.85     57.81 o 
  -4   5   9     2772.32     2716.53     57.71 o 
  -3   5   9       44.88       90.12     26.73 o 
  -2   5   9     4543.37     4461.06     59.89 o 
  -1   5   9     1134.11     1110.74     20.34 o 
   0   5   9     7645.49     8527.98    116.94 o 
   1   5   9     1944.59     1902.81     30.80 o 
   2   5   9     1153.85     1149.11     49.01 o 
   3   5   9     1986.40     2045.53     74.20 o 
   4   5   9       15.76        7.82     11.92 o 
   5   5   9      441.29      402.71     30.09 o 
   6   5   9      591.06      519.90     35.96 o 
   7   5   9       84.18       75.52     21.79 o 
   8   5   9     1207.32     1218.30     63.45 o 
  -6   6   9     1778.14     1788.05     48.58 o 
  -5   6   9     1169.64     1115.33     55.39 o 
  -4   6   9      732.88      741.29     40.59 o 
  -3   6   9     4566.88     4437.60     68.82 o 
  -2   6   9        7.09        1.25      5.53 o 
  -1   6   9     1695.42     1642.86     26.87 o 
   0   6   9      342.37      407.67     12.42 o 
   1   6   9       43.66       60.88      5.97 o 
   2   6   9     2950.30     3037.59     98.79 o 
   3   6   9      414.15      469.62     31.55 o 
   4   6   9     1445.00     1375.03     57.89 o 
   5   6   9      813.08      746.99     42.05 o 
   6   6   9      853.64      790.00     45.77 o 
   7   6   9      636.57      644.58     43.77 o 
   8   6   9       50.30       57.71     22.25 o 
  -6   7   9      692.17      670.25     29.05 o 
  -5   7   9      211.18      223.90     17.90 o 
  -4   7   9     2363.14     2258.12     51.20 o 
  -3   7   9       15.13       23.06      9.11 o 
  -2   7   9     1518.69     1449.19     25.96 o 
  -1   7   9     2399.75     2272.64     39.20 o 
   0   7   9      516.04      572.73     15.59 o 
   1   7   9     3734.34     3850.11     57.96 o 
   2   7   9        6.58       18.96     13.27 o 
   3   7   9     1322.13     1362.20     59.54 o 
   4   7   9     1914.52     1936.39     75.43 o 
   5   7   9       36.03       39.41     16.92 o 
   6   7   9     1559.95     1500.09     65.80 o 
   7   7   9      140.32      157.81     24.41 o 
   8   7   9     1592.63     1671.86     77.06 o 
  -6   8   9      274.01      269.50     20.69 o 
  -5   8   9     3159.45     3157.51     68.95 o 
  -4   8   9      254.90      220.03     24.95 o 
  -3   8   9     2713.97     2524.89     54.17 o 
  -2   8   9     6409.16     6031.57    105.05 o 
  -1   8   9     1445.88     1338.64     27.79 o 
   0   8   9    10487.52    11576.94    158.78 o 
   1   8   9      347.98      371.91     12.92 o 
   2   8   9     8211.96     8364.69    235.65 o 
   3   8   9     3562.74     3750.71    123.08 o 
   4   8   9     1387.05     1417.16     64.16 o 
   5   8   9     4263.32     3920.19    129.34 o 
   6   8   9      836.02      930.95     52.00 o 
   7   8   9      743.43      777.00     49.14 o 
  -5   9   9      320.33      338.66     21.63 o 
  -4   9   9     4289.47     4352.84     85.54 o 
  -3   9   9     3883.46     3929.06     76.76 o 
  -2   9   9     1924.84     1881.85     43.03 o 
  -1   9   9     8913.26     8583.02    122.95 o 
   0   9   9      666.61      724.29     19.54 o 
   1   9   9     9217.16     8902.07    125.21 o 
   2   9   9     4122.76     4276.21    137.29 o 
   3   9   9     2551.01     2555.40     94.05 o 
   4   9   9     6087.15     6245.25    188.74 o 
   5   9   9        5.47       13.63     17.80 o 
   6   9   9     3111.22     2908.96    105.98 o 
   7   9   9     1531.15     1642.45     75.90 o 
  -5  10   9     3584.08     3563.39     77.34 o 
  -4  10   9     2861.67     2841.36     63.44 o 
  -3  10   9     1069.09     1119.85     33.70 o 
  -2  10   9     3777.60     3697.54     93.83 o 
  -1  10   9       39.83       60.01      8.51 o 
   0  10   9     2512.68     2858.62     83.84 o 
   1  10   9     2704.01     2707.09     47.16 o 
   2  10   9       41.21       65.45     19.41 o 
   3  10   9     4708.18     4720.44    153.01 o 
   4  10   9      156.18      157.54     26.31 o 
   5  10   9     2465.84     2340.01     93.72 o 
   6  10   9      625.70      644.12     46.75 o 
  -5  11   9     2089.96     2035.70     53.94 o 
  -4  11   9       23.26       32.52     12.65 o 
  -3  11   9     3325.52     3205.22     73.80 o 
  -2  11   9      549.34      522.98     22.24 o 
  -1  11   9     1501.95     1481.55     33.12 o 
   0  11   9     1899.10     2119.08     40.99 o 
   1  11   9      505.91      508.56     22.75 o 
   2  11   9     2755.84     2679.43     99.53 o 
   3  11   9       40.95       38.92     20.05 o 
   4  11   9      629.13      673.70     49.30 o 
   5  11   9      759.26      761.42     53.07 o 
   6  11   9       39.61       57.22     23.66 o 
  -4  12   9     2066.80     2026.43     52.93 o 
  -3  12   9      225.23      201.75     17.67 o 
  -2  12   9     1280.46     1223.40     35.99 o 
  -1  12   9     1815.65     1771.21     38.03 o 
   0  12   9      193.62      220.17     21.00 o 
   1  12   9     1803.64     1857.90     48.39 o 
   2  12   9      172.31      149.92     25.70 o 
   3  12   9     1453.00     1401.06     70.78 o 
   4  12   9     1567.45     1508.49     74.97 o 
   5  12   9      479.59      516.69     47.43 o 
   6  12   9     1343.71     1392.16     59.00 o 
  -3  13   9     2769.67     2665.29     62.72 o 
  -2  13   9     3477.42     3342.59    116.20 o 
  -1  13   9      713.22      666.70     31.97 o 
   0  13   9     4389.52     5091.22    152.21 o 
   1  13   9      495.07      481.04     24.15 o 
   2  13   9     2385.46     2497.24     99.51 o 
   3  13   9     2904.76     3124.21    119.46 o 
   4  13   9      316.06      391.47     24.97 o 
   5  13   9     2696.35     2925.67     73.11 o 
  -3  14   9     3952.69     3971.77     85.06 o 
  -2  14   9      131.79      161.01     17.71 o 
  -1  14   9     5895.09     5836.44     96.40 o 
   0  14   9      838.32      907.60     34.77 o 
   1  14   9     3639.47     3471.33     79.07 o 
   2  14   9     3891.64     3848.96    136.50 o 
   3  14   9      290.87      285.88     37.52 o 
   4  14   9     4307.93     4637.70    134.78 o 
  -2  15   9     5246.05     5264.51    104.94 o 
  -1  15   9      933.77      917.73     29.53 o 
   0  15   9     2377.81     2563.43     66.23 o 
   1  15   9     2647.41     2649.36    106.41 o 
   2  15   9      283.60      277.78     35.96 o 
   3  15   9     2281.42     2302.52    102.29 o 
   1 -10  10      131.58      141.72     19.27 o 
   2 -10  10      836.06      899.95     56.19 o 
  -1  -9  10      512.74      466.29     40.79 o 
   0  -9  10       46.99       77.30     15.80 o 
   1  -9  10      992.32     1090.76     40.50 o 
   2  -9  10      138.61      178.29     28.20 o 
  -2  -8  10     1039.05     1070.89     59.13 o 
  -1  -8  10      259.92      293.66     33.49 o 
   0  -8  10     1894.51     2002.48     80.84 o 
   1  -8  10      235.32      229.79     20.09 o 
   2  -8  10     1186.26     1136.46     39.89 o 
   3  -8  10      940.03     1060.46     52.84 o 
  -3  -7  10     2071.25     1982.00     86.00 o 
  -2  -7  10       89.74       66.09     23.70 o 
  -1  -7  10     2563.96     2684.29     99.73 o 
   0  -7  10      926.26      965.51     52.30 o 
   1  -7  10     2678.42     2830.07     68.49 o 
   2  -7  10     2609.81     2594.42    108.32 o 
   3  -7  10       62.93       96.99     21.06 o 
   4  -7  10     2303.45     2438.84     86.96 o 
  -4  -6  10     3319.15     3274.76     81.70 o 
  -3  -6  10       13.93       15.02     20.81 o 
  -2  -6  10     4255.01     4132.71    136.51 o 
  -1  -6  10      813.86      789.60     48.87 o 
   0  -6  10     2478.45     2677.80     94.72 o 
   1  -6  10     1754.99     1764.43     49.09 o 
   2  -6  10       16.70       23.53      9.27 o 
   3  -6  10     3694.25     3827.70    134.84 o 
   4  -6  10      617.40      605.46     62.77 o 
   5  -6  10     1292.93     1251.83     41.75 o 
  -4  -5  10      221.58      242.15     23.81 o 
  -3  -5  10     1590.67     1575.91     72.79 o 
  -2  -5  10      139.63      191.24     28.46 o 
  -1  -5  10      169.08      187.14     26.96 o 
   0  -5  10     1512.51     1654.57     68.70 o 
   1  -5  10      185.82      209.74     25.66 o 
   2  -5  10     2905.42     2954.42     55.21 o 
   3  -5  10       91.91       78.67     12.97 o 
   4  -5  10     1049.26     1040.31     35.67 o 
   5  -5  10      460.17      446.78     24.93 o 
   6  -5  10      234.39      238.03     33.17 o 
   7  -5  10      451.95      444.85     42.01 o 
  -5  -4  10      153.20      135.11     19.83 o 
  -4  -4  10     1283.53     1215.67     43.48 o 
  -3  -4  10      480.17      508.97     41.03 o 
  -2  -4  10      941.41      900.62     51.03 o 
  -1  -4  10     1431.22     1506.92     65.90 o 
   0  -4  10      736.75      817.68     45.67 o 
   1  -4  10      707.06      723.64     27.40 o 
   2  -4  10       65.88       79.52     14.74 o 
   3  -4  10       97.97      123.90     14.07 o 
   4  -4  10      662.54      699.64     28.61 o 
   5  -4  10       18.77       10.52     17.81 o 
   6  -4  10      567.84      555.60     42.23 o 
   7  -4  10      281.00      270.33     33.99 o 
  -5  -3  10     1366.18     1370.43     50.57 o 
  -4  -3  10      538.19      571.74     30.16 o 
  -3  -3  10      204.25      218.85     28.53 o 
  -2  -3  10     1969.66     2077.52     82.79 o 
  -1  -3  10       20.93       22.28     16.74 o 
   0  -3  10     1878.28     2114.50     79.43 o 
   1  -3  10     1211.53     1244.57     36.45 o 
   2  -3  10     1996.88     1990.47     52.99 o 
   3  -3  10     2459.89     2465.64     63.71 o 
   4  -3  10      532.46      494.20     35.37 o 
   5  -3  10     2485.19     2375.30     88.92 o 
   6  -3  10      235.07      224.41     29.08 o 
   7  -3  10      905.03      927.74     56.16 o 
  -5  -2  10     1149.59     1113.02     42.07 o 
  -4  -2  10     2398.55     2358.22     85.91 o 
  -3  -2  10     4926.50     4922.98    154.18 o 
  -2  -2  10       15.48       11.64     15.10 o 
  -1  -2  10     3669.06     3793.58    121.14 o 
   0  -2  10     2418.91     3003.93     66.68 o 
   1  -2  10      685.55      733.39     27.56 o 
   2  -2  10     4925.84     4740.98     76.64 o 
   3  -2  10      311.05      273.18     26.20 o 
   4  -2  10     5659.24     5504.95    162.37 o 
   5  -2  10     1063.14     1022.96     51.62 o 
   6  -2  10     2659.27     2598.65     97.43 o 
   7  -2  10     1667.94     1718.32     76.99 o 
  -5  -1  10     1421.35     1461.05     47.11 o 
  -4  -1  10     6529.50     6215.88    123.19 o 
  -3  -1  10       74.66       77.85     20.39 o 
  -2  -1  10    10602.95    10206.16    274.54 o 
  -1  -1  10     2632.17     2833.93     96.35 o 
   0  -1  10     3737.23     4255.79     87.89 o 
   1  -1  10     6544.69     6321.40    123.21 o 
   2  -1  10       15.27       39.05     13.04 o 
   3  -1  10     4268.50     4075.36    122.97 o 
   4  -1  10     1338.44     1237.61     54.65 o 
   5  -1  10      460.46      459.17     34.46 o 
   6  -1  10     2178.10     2098.99     82.93 o 
   7  -1  10        5.21       -4.46     18.62 o 
   8  -1  10     1501.12     1678.50     79.93 o 
  -6   0  10      742.82      713.04     34.10 o 
  -5   0  10     3409.09     3350.62     77.83 o 
  -4   0  10       24.51       28.71     18.57 o 
  -3   0  10     4412.44     4689.96    147.04 o 
  -2   0  10     2586.23     2618.31     93.50 o 
  -1   0  10     3276.75     3401.32     92.89 o 
   0   0  10     6367.66     7159.94    137.41 o 
   1   0  10      212.50      213.90     17.82 o 
   2   0  10     2443.88     2339.22     77.11 o 
   3   0  10      725.59      650.54     35.64 o 
   4   0  10      167.47      179.20     21.07 o 
   5   0  10     2425.05     2374.58     86.37 o 
   6   0  10       99.82       80.87     21.56 o 
   7   0  10     1226.51     1154.63     59.54 o 
   8   0  10      210.50      242.68     33.83 o 
  -6   1  10     1947.26     1821.77     80.04 o 
  -5   1  10        0.80        7.84     16.26 o 
  -4   1  10     2064.58     1982.63     80.71 o 
  -3   1  10     1472.57     1475.32     65.64 o 
  -2   1  10     1731.84     1763.22     45.49 o 
  -1   1  10     4020.64     4161.74     86.73 o 
   0   1  10       74.75      104.65     11.20 o 
   1   1  10     3951.38     3755.92    110.47 o 
   2   1  10     1023.95      975.68     41.33 o 
   3   1  10      923.71      905.28     41.79 o 
   4   1  10     1011.96      985.31     45.93 o 
   5   1  10       21.64       22.53     16.17 o 
   6   1  10      670.51      638.47     40.64 o 
   7   1  10      574.32      529.26     41.55 o 
   8   1  10       72.02       89.98     24.28 o 
  -6   2  10       38.49       24.70     19.85 o 
  -5   2  10     1992.02     1882.01     78.07 o 
  -4   2  10     1309.00     1361.65     63.76 o 
  -3   2  10      851.49      818.34     45.83 o 
  -2   2  10     2716.09     2812.57     64.35 o 
  -1   2  10        5.48       12.23      8.09 o 
   0   2  10     7224.20     8349.17    224.83 o 
   1   2  10     1461.30     1538.25     56.86 o 
   2   2  10     4494.72     4377.66    128.29 o 
   3   2  10     4279.95     3843.32    116.23 o 
   4   2  10      224.80      218.83     22.26 o 
   5   2  10     2363.28     2266.91     82.63 o 
   6   2  10      197.00      185.26     24.33 o 
   7   2  10     1037.71      941.59     53.90 o 
   8   2  10      989.88     1109.54     62.26 o 
  -6   3  10     3023.85     3054.35     98.07 o 
  -5   3  10     1243.65     1212.37     90.02 o 
  -4   3  10     1054.87     1053.27     34.54 o 
  -3   3  10     4279.98     4098.62     87.68 o 
  -2   3  10      583.23      567.76     24.01 o 
  -1   3  10     2970.06     3052.33     68.27 o 
   0   3  10     3745.49     4267.66     66.29 o 
   1   3  10     1012.56      997.58     24.10 o 
   2   3  10    12440.61    12053.84    317.74 o 
   3   3  10      117.25      101.33     16.55 o 
   4   3  10     8527.15     7654.45    213.27 o 
   5   3  10     2868.67     2551.15     89.67 o 
   6   3  10     2063.99     1895.35     76.12 o 
   7   3  10     2240.99     2235.65     88.56 o 
   8   3  10      128.25      133.37     28.05 o 
  -6   4  10     2424.89     2537.60     86.54 o 
  -5   4  10     1282.02     1317.98     54.12 o 
  -4   4  10    10342.62    10090.04    177.58 o 
  -3   4  10       69.75       74.07      9.56 o 
  -2   4  10    12909.71    12746.20    180.26 o 
  -1   4  10     7919.08     7666.38    112.24 o 
   0   4  10     4075.52     4575.33    127.54 o 
   1   4  10    10409.92    10338.67    172.79 o 
   2   4  10      155.98      179.43     20.47 o 
   3   4  10     4695.32     4346.38    130.85 o 
   4   4  10     3824.60     3354.23    107.53 o 
   5   4  10      355.36      387.30     31.76 o 
   6   4  10     4783.49     4346.92    138.17 o 
   7   4  10      717.44      668.07     43.89 o 
   8   4  10     2494.98     2603.74    103.09 o 
  -6   5  10      910.40      904.05     50.11 o 
  -5   5  10     5743.54     5550.11    146.25 o 
  -4   5  10       20.98       23.58      9.37 o 
  -3   5  10     6482.10     6117.19     80.79 o 
  -2   5  10     3478.62     3335.08     48.17 o 
  -1   5  10     4039.79     3927.48     53.56 o 
   0   5  10     9290.48    10370.88    141.50 o 
   1   5  10      310.03      328.47     14.07 o 
   2   5  10     7780.83     7651.89    213.97 o 
   3   5  10     3198.35     3194.96    104.40 o 
   4   5  10     3902.79     3575.81    114.47 o 
   5   5  10     2662.47     2452.75     87.66 o 
   6   5  10       10.84       20.00     15.55 o 
   7   5  10      733.10      691.33     45.94 o 
   8   5  10      305.48      324.33     34.55 o 
  -6   6  10     3848.93     4063.26    120.05 o 
  -5   6  10      800.44      806.99     30.89 o 
  -4   6  10     3732.90     3791.57     64.04 o 
  -3   6  10     2741.84     2678.42     47.55 o 
  -2   6  10     2395.08     2352.89     37.16 o 
  -1   6  10     2610.33     2610.90     82.82 o 
   0   6  10       90.19      105.86      7.49 o 
   1   6  10     3484.94     3561.77     53.50 o 
   2   6  10     1996.48     1979.82     73.76 o 
   3   6  10      445.39      453.99     31.81 o 
   4   6  10     3306.36     3221.24    107.62 o 
   5   6  10      178.70      154.81     22.60 o 
   6   6  10     2829.36     2619.20     96.49 o 
   7   6  10      985.96      941.16     54.46 o 
   8   6  10      327.50      345.41     36.97 o 
  -5   7  10     2298.21     2198.22     54.27 o 
  -4   7  10     2058.10     2025.75     68.58 o 
  -3   7  10       66.93       59.00      9.42 o 
  -2   7  10     5283.42     5155.02     69.35 o 
  -1   7  10     1248.56     1213.60     22.82 o 
   0   7  10     9094.45     9846.99    135.87 o 
   1   7  10     2679.89     2647.83     42.86 o 
   2   7  10     3426.44     3488.12    114.67 o 
   3   7  10     4658.55     4777.97    147.83 o 
   4   7  10      407.04      395.32     34.08 o 
   5   7  10     2504.89     2224.17     85.18 o 
   6   7  10      552.29      530.80     40.23 o 
   7   7  10      379.32      377.15     36.29 o 
  -5   8  10     2298.32     2183.24     54.03 o 
  -4   8  10      852.09      839.23     29.37 o 
  -3   8  10     6875.35     6729.26    101.63 o 
  -2   8  10       38.98       49.30      9.43 o 
  -1   8  10     4626.76     4621.28     71.10 o 
   0   8  10     2341.01     2699.10     45.28 o 
   1   8  10      645.05      668.51     17.48 o 
   2   8  10     8716.63     8612.09    243.76 o 
   3   8  10      365.82      390.06     35.01 o 
   4   8  10     6204.27     6394.63    192.98 o 
   5   8  10     2354.29     2197.63     86.53 o 
   6   8  10     2761.05     2587.52     98.13 o 
   7   8  10     2434.76     2386.51     96.25 o 
  -5   9  10      680.95      734.29     30.45 o 
  -4   9  10     9392.48     9026.18    156.99 o 
  -3   9  10      370.39      390.58     51.27 o 
  -2   9  10     7105.62     6977.23    104.34 o 
  -1   9  10     5837.03     5652.90     85.57 o 
   0   9  10     1212.00     1430.15     41.95 o 
   1   9  10     7946.73     8312.32    172.69 o 
   2   9  10      840.37      864.55     48.57 o 
   3   9  10     5186.54     5409.70    168.58 o 
   4   9  10     6427.51     6214.85    189.40 o 
   5   9  10      699.36      706.97     46.80 o 
   6   9  10     4310.91     3955.88    134.98 o 
   7   9  10      105.92      117.13     27.47 o 
  -5  10  10     5691.03     5600.08    109.43 o 
  -4  10  10      850.72      836.12     31.43 o 
  -3  10  10     7467.50     7082.88    126.30 o 
  -2  10  10     8487.74     8062.56    119.39 o 
  -1  10  10     2240.75     2057.59     59.19 o 
   0  10  10    11337.37    12517.53    199.40 o 
   1  10  10      414.22      393.09     33.42 o 
   2  10  10     6069.92     6148.10    187.48 o 
   3  10  10     2754.51     2869.25    106.41 o 
   4  10  10      873.71      807.90     50.66 o 
   5  10  10     3817.09     3928.70    136.17 o 
   6  10  10      512.77      507.94     44.83 o 
   7  10  10     1620.01     1648.24     80.00 o 
  -4  11  10     2474.13     2509.21     60.54 o 
  -3  11  10     3004.18     2964.57     64.79 o 
  -2  11  10      389.56      372.27     17.61 o 
  -1  11  10     7868.07     7588.91    113.35 o 
   0  11  10      731.63      826.09     23.14 o 
   1  11  10     5793.79     5487.20    170.82 o 
   2  11  10     2432.72     2493.13     97.25 o 
   3  11  10      612.40      608.44     46.65 o 
   4  11  10     2534.98     2516.05    102.14 o 
   5  11  10       65.76       61.80     23.27 o 
   6  11  10     1576.67     1581.20     78.85 o 
  -4  12  10     2340.59     2406.08     59.53 o 
  -3  12  10      251.59      223.00     17.78 o 
  -2  12  10     4335.58     4221.45     72.07 o 
  -1  12  10      192.83      209.51     13.95 o 
   0  12  10     2674.62     3064.84     56.13 o 
   1  12  10     2251.49     2218.39     89.17 o 
   2  12  10      200.89      256.02     30.79 o 
   3  12  10     3898.08     3995.29    140.82 o 
   4  12  10      354.55      332.83     39.37 o 
   5  12  10     1944.26     2002.35     93.56 o 
  -3  13  10     3939.76     3885.20     81.89 o 
  -2  13  10      497.49      480.67     21.44 o 
  -1  13  10     3329.24     3262.91     65.16 o 
   0  13  10     4074.59     4542.18    114.22 o 
   1  13  10      745.01      719.91     49.67 o 
   2  13  10     5187.14     4824.59    160.43 o 
   3  13  10      114.00       85.58     25.70 o 
   4  13  10     2592.92     2557.75    108.01 o 
   5  13  10     1682.84     1757.66     53.02 o 
  -2  14  10     4370.21     4445.17     78.06 o 
  -1  14  10     5255.88     5466.59     90.21 o 
   0  14  10      801.20      945.05     37.44 o 
   1  14  10     8973.22     8714.24    258.52 o 
   2  14  10      673.75      654.77     50.16 o 
   3  14  10     4167.05     4278.08    152.64 o 
   4  14  10     2802.53     2978.10    126.14 o 
  -1  15  10      161.31      166.31     22.42 o 
   0  15  10     7574.63     8577.86    257.94 o 
   1  15  10     1060.66     1194.74     68.17 o 
   2  15  10     5115.08     5334.33    178.56 o 
   3  15  10     4561.61     4767.94    168.24 o 
   1  -9  11      305.58      303.57     24.43 o 
   2  -9  11       32.31       12.43     19.57 o 
  -1  -8  11      893.59      967.36     57.65 o 
   0  -8  11     1285.66     1474.34     85.09 o 
   1  -8  11       31.66       35.59     14.14 o 
   2  -8  11     1730.29     1686.43     71.78 o 
   3  -8  11      157.40      200.06     27.89 o 
  -2  -7  11     2609.64     2689.17    105.19 o 
  -1  -7  11     2697.83     2904.86    108.08 o 
   0  -7  11      243.40      246.81     30.09 o 
   1  -7  11     2939.90     3056.20     73.81 o 
   2  -7  11      586.11      633.77     40.59 o 
   3  -7  11     1249.76     1295.59     60.06 o 
   4  -7  11     3182.29     3423.52    113.03 o 
  -3  -6  11     1623.17     1686.07     79.72 o 
  -2  -6  11     3553.80     3693.06    128.94 o 
  -1  -6  11      330.65      332.22     34.73 o 
   0  -6  11     5025.75     5466.15    165.27 o 
   1  -6  11     1117.71     1080.73     38.05 o 
   2  -6  11     3057.04     3135.42    106.23 o 
   3  -6  11     2420.11     2410.81     62.12 o 
   4  -6  11      538.56      530.04     28.04 o 
   5  -6  11     1200.04     1179.14     60.91 o 
  -3  -5  11     3625.98     3710.60    131.25 o 
  -2  -5  11      104.29      147.82     28.53 o 
  -1  -5  11     3342.67     3188.10    112.40 o 
   0  -5  11      752.99      890.25     50.57 o 
   1  -5  11     2303.46     2366.51     87.07 o 
   2  -5  11     1479.18     1380.04     41.98 o 
   3  -5  11       31.73       44.34     14.82 o 
   4  -5  11     1585.64     1666.21     49.07 o 
   5  -5  11      400.14      383.00     24.79 o 
   6  -5  11      826.94      917.17     57.33 o 
  -4  -4  11     1794.42     1813.41     84.29 o 
  -3  -4  11        2.57       32.14     21.79 o 
  -2  -4  11     3069.63     3237.59    115.98 o 
  -1  -4  11     1047.32      989.05     53.60 o 
   0  -4  11     1291.08     1524.76     66.51 o 
   1  -4  11     1190.70     1192.45     56.47 o 
   2  -4  11       26.09       19.14     11.26 o 
   3  -4  11     1335.08     1320.64     50.03 o 
   4  -4  11      381.05      359.11     22.06 o 
   5  -4  11      487.69      502.06     40.01 o 
   6  -4  11      907.22      938.99     54.96 o 
  -4  -3  11      167.82      209.27     31.00 o 
  -3  -3  11     2863.95     3004.10    111.72 o 
  -2  -3  11      303.57      337.51     34.31 o 
  -1  -3  11     1916.67     1956.65     79.64 o 
   0  -3  11     3310.98     3694.14    120.40 o 
   1  -3  11        4.04       22.64     10.67 o 
   2  -3  11     3864.03     3947.93     85.86 o 
   3  -3  11     1060.97     1014.62     34.42 o 
   4  -3  11      840.00      829.68     45.18 o 
   5  -3  11     2113.00     1940.51     79.16 o 
   6  -3  11       32.97       17.87     19.99 o 
   7  -3  11     1024.07     1145.90     63.54 o 
  -5  -2  11       98.92      105.04     28.29 o 
  -4  -2  11     4396.94     4605.93    153.80 o 
  -3  -2  11     2456.78     2500.22     98.11 o 
  -2  -2  11     3801.06     3953.92    131.28 o 
  -1  -2  11     7544.39     7977.89    224.48 o 
   0  -2  11     1009.87     1170.76     56.25 o 
   1  -2  11    11075.90    11089.51    206.51 o 
   2  -2  11      928.34      959.55     33.78 o 
   3  -2  11     4713.15     4357.53    132.37 o 
   4  -2  11     4099.31     3981.71    126.02 o 
   5  -2  11       75.62       91.96     21.29 o 
   6  -2  11     2511.67     2462.15     95.13 o 
   7  -2  11     1184.92     1126.77     62.24 o 
  -5  -1  11     4987.23     4764.28    158.79 o 
  -4  -1  11     1874.97     1723.92     78.41 o 
  -3  -1  11     2369.90     2512.56     98.03 o 
  -2  -1  11     7920.83     8137.37    229.94 o 
  -1  -1  11        9.65       18.59     16.86 o 
   0  -1  11    11904.22    13789.67    251.73 o 
   1  -1  11     3032.24     2893.28     66.02 o 
   2  -1  11     6819.55     6743.54    132.90 o 
   3  -1  11     7480.41     7117.75    200.10 o 
   4  -1  11      124.95      145.35     22.61 o 
   5  -1  11     6052.00     5856.70    176.21 o 
   6  -1  11     1298.79     1297.11     62.90 o 
   7  -1  11     2054.85     1985.52     84.92 o 
  -5   0  11     1127.45     1179.99     65.90 o 
  -4   0  11     2350.70     2364.88     95.17 o 
  -3   0  11     6882.76     6923.87    204.47 o 
  -2   0  11       10.42        6.28     16.74 o 
  -1   0  11     9233.21     9490.53    258.53 o 
   0   0  11     2551.79     2981.86     80.24 o 
   1   0  11     4762.32     4574.98     94.57 o 
   2   0  11     7431.34     7091.65    195.99 o 
   3   0  11      327.38      285.86     25.04 o 
   4   0  11     6484.10     6269.69    181.31 o 
   5   0  11      582.61      535.06     37.13 o 
   6   0  11     1242.66     1235.46     61.53 o 
   7   0  11     1271.02     1202.05     63.15 o 
  -5   1  11     1097.29     1158.19     64.19 o 
  -4   1  11     4075.61     3884.37    132.98 o 
  -3   1  11      124.82      106.43     23.56 o 
  -2   1  11     3415.73     3544.98    118.96 o 
  -1   1  11     1375.02     1530.07     68.06 o 
   0   1  11      337.24      391.73     19.64 o 
   1   1  11     4203.66     4047.82     85.83 o 
   2   1  11        3.37       13.21     11.11 o 
   3   1  11     5301.09     4890.94    144.29 o 
   4   1  11      876.61      796.39     41.98 o 
   5   1  11     2378.71     2288.49     84.76 o 
   6   1  11     1649.86     1513.15     67.00 o 
   7   1  11      115.52      130.65     26.43 o 
   8   1  11      848.69     1018.89     61.14 o 
  -5   2  11     4490.42     4417.71    145.70 o 
  -4   2  11        3.38       28.66     18.89 o 
  -3   2  11     4292.28     4415.56    141.35 o 
  -2   2  11     1910.46     1908.29     49.89 o 
  -1   2  11     2023.41     2092.07     52.48 o 
   0   2  11     4807.99     5364.94    108.47 o 
   1   2  11      183.10      164.93     18.18 o 
   2   2  11     2117.75     2025.31     71.01 o 
   3   2  11     1835.46     1654.70     63.29 o 
   4   2  11     1051.53      990.67     47.40 o 
   5   2  11     3349.74     2982.30    102.44 o 
   6   2  11       44.66       61.12     20.03 o 
   7   2  11     2581.33     2463.01     95.29 o 
   8   2  11      698.46      767.32     52.01 o 
  -5   3  11      327.97      299.31     29.50 o 
  -4   3  11     6203.14     6081.59    117.66 o 
  -3   3  11     4913.18     4662.60    146.18 o 
  -2   3  11     6215.40     6226.39    143.15 o 
  -1   3  11    11894.02    12342.10    228.16 o 
   0   3  11      392.28      446.09     30.78 o 
   1   3  11    15985.52    15440.69    400.69 o 
   2   3  11     2591.41     2468.39     83.38 o 
   3   3  11     4100.40     3809.73    118.48 o 
   4   3  11     4660.19     4156.92    128.57 o 
   5   3  11       23.22       14.82     14.27 o 
   6   3  11     4534.36     4157.44    134.64 o 
   7   3  11     1205.75     1173.87     61.40 o 
   8   3  11      676.20      676.18     48.11 o 
  -5   4  11     4365.29     4183.63    118.74 o 
  -4   4  11     4156.20     4066.38     85.50 o 
  -3   4  11     1129.85     1103.81     28.33 o 
  -2   4  11    11001.08    10997.55    158.29 o 
  -1   4  11      447.08      466.39     16.71 o 
   0   4  11    16779.93    18949.10    260.00 o 
   1   4  11     5467.09     5611.70    163.04 o 
   2   4  11     6108.16     6100.18    175.95 o 
   3   4  11    15882.05    14837.70    391.00 o 
   4   4  11       58.37       30.72     14.76 o 
   5   4  11     9341.15     8168.53    231.25 o 
   6   4  11      991.83      986.71     53.02 o 
   7   4  11     2091.69     2008.82     83.74 o 
   8   4  11     2531.66     2422.51     98.35 o 
  -5   5  11     3340.75     3346.77    101.96 o 
  -4   5  11     3747.72     3675.59    104.84 o 
  -3   5  11    12045.30    11673.34    173.90 o 
  -2   5  11       21.24       33.05     15.55 o 
  -1   5  11     7129.24     7098.35    106.30 o 
   0   5  11     4347.76     4876.50     89.78 o 
   1   5  11      488.90      503.23     32.80 o 
   2   5  11    14594.75    14372.41    379.83 o 
   3   5  11      463.81      467.69     33.23 o 
   4   5  11     9541.74     8539.09    239.22 o 
   5   5  11     3935.50     3550.30    117.57 o 
   6   5  11     2612.01     2435.28     92.59 o 
   7   5  11     3536.18     3406.69    120.80 o 
   8   5  11       89.52       94.16     25.91 o 
  -5   6  11      629.27      624.91     39.86 o 
  -4   6  11     5770.83     5504.80     87.06 o 
  -3   6  11      239.28      235.54     14.20 o 
  -2   6  11     9172.67     8977.54    113.29 o 
  -1   6  11     7908.24     7840.07     98.94 o 
   0   6  11     5083.49     5643.45     82.19 o 
   1   6  11     9165.97     9374.99    258.44 o 
   2   6  11      868.87      865.10     45.49 o 
   3   6  11     3128.56     3212.87    108.54 o 
   4   6  11     1141.97     1195.15     57.26 o 
   5   6  11      596.54      523.83     38.07 o 
   6   6  11     2231.98     2062.31     83.10 o 
   7   6  11       29.58       55.10     22.06 o 
  -5   7  11     3411.15     3452.86     74.97 o 
  -4   7  11        7.34        7.02      9.51 o 
  -3   7  11     3059.23     2936.71     52.23 o 
  -2   7  11     2092.62     2032.88     34.52 o 
  -1   7  11     1461.34     1503.67     27.06 o 
   0   7  11     4192.56     4709.52     70.64 o 
   1   7  11      598.68      595.07     38.95 o 
   2   7  11     3435.69     3594.94    118.56 o 
   3   7  11     3370.87     3282.81    111.77 o 
   4   7  11     1594.70     1596.13     69.53 o 
   5   7  11     3422.71     3193.31    111.83 o 
   6   7  11        1.90        9.77     16.12 o 
   7   7  11     1498.87     1455.19     71.02 o 
  -5   8  11      393.12      369.49     22.77 o 
  -4   8  11     4231.98     4212.43     72.49 o 
  -3   8  11     4256.98     4145.11     68.99 o 
  -2   8  11     2843.46     2666.05     47.84 o 
  -1   8  11     8620.05     8161.28    103.37 o 
   0   8  11      110.89      140.03     12.75 o 
   1   8  11     7815.57     7976.15    228.42 o 
   2   8  11     3460.98     3486.79    118.13 o 
   3   8  11      850.74      873.47     50.44 o 
   4   8  11     6154.62     6480.05    196.94 o 
   5   8  11      370.37      362.29     34.96 o 
   6   8  11     4532.03     4016.49    136.69 o 
   7   8  11     2230.89     2092.77     90.46 o 
  -4   9  11     3019.09     2962.39     56.22 o 
  -3   9  11      728.96      714.47     23.46 o 
  -2   9  11    10397.06    10105.05    144.86 o 
  -1   9  11      714.49      729.93     21.24 o 
   0   9  11    14719.89    16154.49    272.28 o 
   1   9  11     8195.01     7949.24    229.41 o 
   2   9  11     4478.50     4479.92    145.62 o 
   3   9  11    13089.77    13139.35    361.31 o 
   4   9  11        3.90        2.40     16.77 o 
   5   9  11     5649.15     5501.41    175.78 o 
   6   9  11     1935.87     1779.75     80.30 o 
   7   9  11     1013.53     1003.17     61.89 o 
  -4  10  11      903.95      867.07     27.91 o 
  -3  10  11     6106.04     6042.61     95.76 o 
  -2  10  11      584.93      566.37     20.66 o 
  -1  10  11     6643.40     6838.89    102.74 o 
   0  10  11     6940.04     7872.99    165.97 o 
   1  10  11     2759.46     2660.30     98.70 o 
   2  10  11    12040.49    12148.15    337.20 o 
   3  10  11      133.30      235.93     30.37 o 
   4  10  11     5390.61     5485.76    176.67 o 
   5  10  11     3735.69     3388.03    124.20 o 
   6  10  11      715.41      638.89     50.78 o 
  -4  11  11     4230.76     4091.02     85.09 o 
  -3  11  11      109.47      121.59     13.17 o 
  -2  11  11     4451.52     4378.72     73.48 o 
  -1  11  11     3128.21     3197.90     56.55 o 
   0  11  11     1010.96     1006.98     54.75 o 
   1  11  11     5598.26     5575.90    174.50 o 
   2  11  11      375.23      397.43     38.34 o 
   3  11  11     4747.01     4759.89    157.98 o 
   4  11  11     2917.97     2800.00    110.67 o 
   5  11  11     1206.83     1287.02     70.21 o 
   6  11  11     2446.20     2602.42    108.81 o 
  -3  12  11     2337.79     2291.22     48.54 o 
  -2  12  11     1375.42     1342.39     36.22 o 
  -1  12  11      735.49      743.56     39.74 o 
   0  12  11     3669.87     3993.35    137.12 o 
   1  12  11      192.45      216.27     28.29 o 
   2  12  11     3461.60     3553.79    128.29 o 
   3  12  11     1702.04     1784.75     84.03 o 
   4  12  11      882.91      886.02     59.90 o 
   5  12  11     2097.32     2171.28    100.01 o 
  -2  13  11      120.55      110.89     13.39 o 
  -1  13  11     2349.73     2365.15     48.12 o 
   0  13  11      172.84      163.32     29.17 o 
   1  13  11     2651.12     2626.44    103.59 o 
   2  13  11     2640.27     2731.09    109.05 o 
   3  13  11      705.46      792.82     55.67 o 
   4  13  11     4539.30     4876.60    171.37 o 
  -1  14  11      450.64      442.00     21.07 o 
   0  14  11     2392.62     2626.19    107.08 o 
   1  14  11     2592.07     2561.94    105.18 o 
   2  14  11      986.63     1146.56     66.75 o 
   3  14  11     4290.07     4329.04    155.29 o 
   0  15  11     2631.48     2985.45    119.11 o 
   1  15  11      317.68      347.79     40.69 o 
  -1  -7  12      984.04     1120.15     62.81 o 
   0  -7  12     2392.40     2610.12     99.83 o 
   1  -7  12     3107.20     3161.96    110.46 o 
   2  -7  12      301.87      327.19     34.37 o 
   3  -7  12     5624.75     6005.22    178.62 o 
   4  -7  12      157.95      143.40     27.17 o 
  -2  -6  12     1171.73     1303.13     70.30 o 
  -1  -6  12     3615.74     3903.85    134.79 o 
   0  -6  12     5740.20     6263.38    188.51 o 
   1  -6  12      276.13      321.18     50.27 o 
   2  -6  12     6737.90     6899.42    198.95 o 
   3  -6  12      368.93      352.52     34.23 o 
   4  -6  12     1953.55     2029.10     58.25 o 
   5  -6  12     3133.27     2969.08    111.35 o 
  -2  -5  12     3868.78     4224.65    144.26 o 
  -1  -5  12     4313.15     4559.48    148.91 o 
   0  -5  12      707.45      774.04     48.28 o 
   1  -5  12     5762.49     5865.35    175.20 o 
   2  -5  12      809.82      743.09     45.73 o 
   3  -5  12     1904.89     1912.61     72.26 o 
   4  -5  12     3697.32     3613.82    179.32 o 
   5  -5  12      199.31      203.01     20.00 o 
  -3  -4  12     1525.17     1649.86     81.75 o 
  -2  -4  12     3380.86     3512.68    125.15 o 
  -1  -4  12      146.61      171.79     29.09 o 
   0  -4  12     4669.98     5196.74    160.38 o 
   1  -4  12      584.34      602.71     41.95 o 
   2  -4  12     4111.85     4177.60     92.18 o 
   3  -4  12     2749.53     2828.86     94.53 o 
   4  -4  12      675.51      701.28     30.48 o 
   5  -4  12     2228.32     2181.23     60.56 o 
   6  -4  12      239.09      249.23     34.71 o 
  -3  -3  12     3025.48     3063.88    116.05 o 
  -2  -3  12       15.74       21.65     20.83 o 
  -1  -3  12     3417.10     3622.44    123.67 o 
   0  -3  12     1026.13     1150.69     57.45 o 
   1  -3  12     2347.65     2316.38     86.59 o 
   2  -3  12     2700.77     2769.30     67.45 o 
   3  -3  12      641.31      638.17     28.77 o 
   4  -3  12     4009.71     3945.43     89.54 o 
   5  -3  12      120.28      118.26     25.50 o 
   6  -3  12     1754.79     1613.78     75.36 o 
  -4  -2  12     3211.91     3274.48    123.73 o 
  -3  -2  12      223.73      301.86     35.48 o 
  -2  -2  12     4810.32     4977.08    159.59 o 
  -1  -2  12     1785.36     1803.44     77.24 o 
   0  -2  12     2182.65     2752.68    100.53 o 
   1  -2  12     6347.79     6506.89    130.42 o 
   2  -2  12       33.01       34.96     11.60 o 
   3  -2  12     6725.69     6612.98    167.28 o 
   4  -2  12     1009.99      949.90     50.51 o 
   5  -2  12     2999.98     2836.76    102.26 o 
   6  -2  12     3389.05     3333.83    118.60 o 
   7  -2  12      327.19      321.92     36.68 o 
  -4  -1  12       31.35       40.28     23.40 o 
  -3  -1  12     8004.90     8189.41    239.48 o 
  -2  -1  12     2548.17     2778.39    104.98 o 
  -1  -1  12     6693.31     6936.58    202.18 o 
   0  -1  12     9842.75    11313.54    302.00 o 
   1  -1  12      313.79      295.13     19.66 o 
   2  -1  12     9150.56     8846.60    169.97 o 
   3  -1  12     2153.71     2057.12     76.76 o 
   4  -1  12     4031.93     3898.17    124.89 o 
   5  -1  12     5563.41     5202.17    161.82 o 
   6  -1  12      317.07      364.34     36.70 o 
   7  -1  12     3500.35     3621.36    129.61 o 
  -4   0  12     7507.58     7318.50    220.42 o 
  -3   0  12     3199.75     3335.20    121.25 o 
  -2   0  12     4583.86     4853.47    154.27 o 
  -1   0  12     8522.27     8957.20    248.57 o 
   0   0  12        1.84       17.80     10.10 o 
   1   0  12    10838.03    10399.97    195.77 o 
   2   0  12     5040.88     4741.30    100.07 o 
   3   0  12     4011.71     3712.55    116.84 o 
   4   0  12     6289.07     5826.21    172.25 o 
   5   0  12      274.29      323.86     32.09 o 
   6   0  12     4001.10     3929.90    132.45 o 
   7   0  12      454.52      513.06     42.85 o 
  -5   1  12     4839.36     4624.78    157.09 o 
  -4   1  12     2803.18     2907.63    112.14 o 
  -3   1  12     3780.55     3929.81    134.26 o 
  -2   1  12     8522.44     8851.63    248.41 o 
  -1   1  12      131.30      182.02     25.62 o 
   0   1  12    10875.16    12468.21    231.06 o 
   1   1  12     1531.19     1548.66     43.27 o 
   2   1  12     3382.12     3162.52    100.33 o 
   3   1  12     6252.18     5700.68    166.02 o 
   4   1  12      118.83      100.58     19.12 o 
   5   1  12     4123.25     3911.38    128.04 o 
   6   1  12     1074.40      996.07     54.07 o 
   7   1  12     1550.20     1468.27     71.04 o 
  -5   2  12      473.53      451.45     28.14 o 
  -4   2  12      671.81      662.81     48.43 o 
  -3   2  12     4384.66     4242.44    140.35 o 
  -2   2  12      187.88      162.96     25.54 o 
  -1   2  12     7204.03     7474.42    147.07 o 
   0   2  12     1868.05     2232.88     66.82 o 
   1   2  12     4799.38     4733.85     99.30 o 
   2   2  12     6388.80     6042.34    172.83 o 
   3   2  12     1096.22      937.72     45.22 o 
   4   2  12     5766.78     5355.31    160.41 o 
   5   2  12      747.92      687.14     42.37 o 
   6   2  12     1359.96     1296.54     62.26 o 
   7   2  12     1872.06     1825.62     80.49 o 
  -5   3  12      984.59      948.18     49.05 o 
  -4   3  12     2386.00     2326.06     65.95 o 
  -3   3  12       48.81       35.00     13.24 o 
  -2   3  12     4253.04     4275.48    137.50 o 
  -1   3  12     2781.24     2860.21     68.05 o 
   0   3  12      988.72     1166.63     26.79 o 
   1   3  12     5837.09     5999.32    172.45 o 
   2   3  12       30.69       45.73     16.48 o 
   3   3  12     5067.56     4531.83    137.48 o 
   4   3  12     3710.19     3240.54    107.95 o 
   5   3  12     3303.67     3037.46    105.52 o 
   6   3  12     5590.85     5033.98    158.55 o 
   7   3  12       96.16       74.33     23.42 o 
  -5   4  12     5460.84     5748.80    154.07 o 
  -4   4  12       84.68       58.81     21.04 o 
  -3   4  12     7883.88     8008.97    206.31 o 
  -2   4  12     2614.20     2647.52     49.71 o 
  -1   4  12     6186.77     6217.22    114.85 o 
   0   4  12    12537.82    14249.11    203.88 o 
   1   4  12       96.86       95.63     17.91 o 
   2   4  12    11292.62    11222.58    303.12 o 
   3   4  12     4741.45     4410.73    136.00 o 
   4   4  12     4774.76     4161.86    130.51 o 
   5   4  12     5693.82     4910.46    152.61 o 
   6   4  12        0.92       16.52     17.79 o 
   7   4  12     4078.13     3967.07    136.41 o 
  -5   5  12      276.88      255.90     29.10 o 
  -4   5  12     4880.18     4890.90    132.42 o 
  -3   5  12     5037.53     4964.74     82.36 o 
  -2   5  12     4098.09     4085.72     69.20 o 
  -1   5  12    12979.77    12713.35    181.44 o 
   0   5  12       75.23      108.94     14.32 o 
   1   5  12    19799.81    19848.06    515.01 o 
   2   5  12     3011.77     2930.67     99.05 o 
   3   5  12     4837.72     4552.44    140.90 o 
   4   5  12     6040.28     5402.77    163.69 o 
   5   5  12       20.78       36.63     17.78 o 
   6   5  12     5333.41     4972.41    158.18 o 
   7   5  12     1214.05     1167.42     61.68 o 
  -5   6  12     2824.30     2944.68     95.20 o 
  -4   6  12     1579.23     1498.34     59.61 o 
  -3   6  12      751.49      734.61     28.25 o 
  -2   6  12     5477.94     5435.06    137.75 o 
  -1   6  12      499.31      504.23     18.35 o 
   0   6  12     8356.08     9283.92    178.41 o 
   1   6  12     3314.33     3130.25    105.15 o 
   2   6  12     2238.51     2131.30     81.09 o 
   3   6  12     8339.29     8304.72    237.18 o 
   4   6  12       27.48       33.88     18.46 o 
   5   6  12     4134.10     3615.83    121.72 o 
   6   6  12     1316.57     1174.03     61.14 o 
   7   6  12      622.88      588.49     44.39 o 
  -4   7  12     1128.66     1117.72     36.05 o 
  -3   7  12     3493.48     3283.55     57.66 o 
  -2   7  12       41.47       40.25      8.95 o 
  -1   7  12     3282.27     3119.56     62.36 o 
   0   7  12     1286.38     1414.66     61.86 o 
   1   7  12      899.42      874.71     48.21 o 
   2   7  12     7049.96     6902.69    202.64 o 
   3   7  12        5.56       27.85     18.04 o 
   4   7  12     5412.13     5091.56    159.77 o 
   5   7  12     1749.52     1702.84     74.50 o 
   6   7  12     1695.48     1510.14     71.70 o 
   7   7  12     2121.43     2036.19     88.39 o 
  -4   8  12     1357.65     1356.96     34.12 o 
  -3   8  12      195.90      203.27     14.15 o 
  -2   8  12     1722.46     1692.50     35.45 o 
  -1   8  12     2306.94     2289.85     45.34 o 
   0   8  12     1225.87     1419.93     62.77 o 
   1   8  12     5229.62     5324.50    164.46 o 
   2   8  12      128.63      140.43     25.00 o 
   3   8  12     5768.84     5688.97    176.25 o 
   4   8  12     1382.71     1317.18     65.12 o 
   5   8  12     2104.36     2028.23     85.98 o 
   6   8  12     2654.55     2340.99     94.75 o 
   7   8  12        0.72       -1.77     21.09 o 
  -4   9  12        4.83       19.88     14.24 o 
  -3   9  12     3395.54     3444.88     61.32 o 
  -2   9  12     1734.05     1712.59     36.61 o 
  -1   9  12     1024.53     1024.46     25.88 o 
   0   9  12     4801.47     5099.60    159.00 o 
   1   9  12      215.01      183.71     26.22 o 
   2   9  12     5176.56     5255.92    166.37 o 
   3   9  12     2480.58     2589.57    101.11 o 
   4   9  12     1862.17     2022.55     88.39 o 
   5   9  12     5148.47     4764.52    159.37 o 
   6   9  12       89.45       84.54     23.82 o 
  -4  10  12     2813.17     2757.25     55.20 o 
  -3  10  12     2552.84     2492.73     49.69 o 
  -2  10  12     1313.37     1262.49     31.13 o 
  -1  10  12     7078.11     6677.30    100.89 o 
   0  10  12      121.16      112.08     22.70 o 
   1  10  12     6489.47     6130.22    189.01 o 
   2  10  12     3720.61     3760.46    131.17 o 
   3  10  12     1513.57     1535.75     74.51 o 
   4  10  12     6712.78     6630.22    206.49 o 
   5  10  12        3.99       21.71     22.74 o 
   6  10  12     4181.20     4216.08    149.45 o 
  -3  11  12      511.21      509.85     22.05 o 
  -2  11  12     3880.11     3808.79     66.48 o 
  -1  11  12       47.15       38.20     13.33 o 
   0  11  12     2400.70     2544.90     98.51 o 
   1  11  12     2171.82     2006.67     84.77 o 
   2  11  12      467.60      526.03     43.93 o 
   3  11  12     4854.89     4839.99    162.91 o 
   4  11  12      149.28      213.81     33.52 o 
   5  11  12     2962.30     2882.38    116.51 o 
  -2  12  12      175.63      189.79     19.03 o 
  -1  12  12     1263.65     1355.90     69.90 o 
   0  12  12     1267.35     1451.70     70.96 o 
   1  12  12      338.45      368.12     36.38 o 
   2  12  12     1263.08     1215.15     66.76 o 
   3  12  12       17.94       -1.49     19.14 o 
   4  12  12     1120.53     1234.99     69.74 o 
   5  12  12      834.81      841.00     60.20 o 
  -2  13  12     1188.48     1196.52     33.22 o 
  -1  13  12     1125.07     1221.26     68.46 o 
   0  13  12      368.90      442.48     41.44 o 
   1  13  12     1725.17     1636.50     78.33 o 
   2  13  12       39.66       29.67     21.79 o 
   3  13  12      898.44      920.39     59.73 o 
   4  13  12      383.01      369.10     43.94 o 
   0  14  12     3171.46     3800.98    139.37 o 
   1  14  12      154.22      175.39     30.78 o 
   2  14  12     2306.16     2388.85    102.83 o 
   3  14  12     1865.05     2063.73     96.02 o 
   0  -6  13      663.84      727.69     50.06 o 
   1  -6  13     4830.16     5010.41    158.30 o 
   2  -6  13     3667.82     3816.00    128.61 o 
   3  -6  13      679.91      772.59     50.70 o 
  -1  -5  13     1228.68     1280.77     67.38 o 
   0  -5  13     3476.65     3816.71    129.99 o 
   1  -5  13     4638.09     5074.25    159.05 o 
   2  -5  13      265.67      306.00     33.20 o 
   3  -5  13     6428.45     6808.62    199.03 o 
   4  -5  13      207.11      242.03     21.78 o 
  -2  -4  13      722.72      810.91     54.77 o 
  -1  -4  13     2863.44     3053.79    113.68 o 
   0  -4  13     3486.92     3798.23    129.69 o 
   1  -4  13      120.36      120.07     25.74 o 
   2  -4  13     3780.63     3900.13    128.30 o 
   3  -4  13      433.32      435.31     26.28 o 
   4  -4  13     1231.45     1264.79     43.96 o 
   5  -4  13     1383.44     1423.43     47.69 o 
  -3  -3  13      577.69      673.91     53.43 o 
  -2  -3  13     2060.31     2432.83    100.74 o 
  -1  -3  13     2184.61     2282.96     91.72 o 
   0  -3  13      218.58      183.40     27.60 o 
   1  -3  13     4178.37     4318.87    139.60 o 
   2  -3  13      873.08      876.56     50.72 o 
   3  -3  13     1845.21     1820.47     52.46 o 
   4  -3  13     2559.19     2515.33     65.87 o 
   5  -3  13      135.80      160.99     26.86 o 
   6  -3  13     1924.60     1955.16     86.10 o 
  -3  -2  13     1599.71     1866.15     86.37 o 
  -2  -2  13     3976.32     4139.32    142.13 o 
  -1  -2  13      104.44      121.78     24.78 o 
   0  -2  13     5875.28     6682.67    197.62 o 
   1  -2  13      572.67      655.45     44.97 o 
   2  -2  13     3328.37     3253.46     76.66 o 
   3  -2  13     4374.53     4353.45     96.31 o 
   4  -2  13       72.71       76.91     14.85 o 
   5  -2  13     5099.72     5113.29    161.90 o 
   6  -2  13      540.06      498.06     42.30 o 
  -3  -1  13     4343.04     4703.39    159.49 o 
  -2  -1  13       48.28       48.45     22.35 o 
  -1  -1  13     8586.54     9317.74    261.32 o 
   0  -1  13     2128.75     2442.37     93.56 o 
   1  -1  13     4385.98     4472.18     97.03 o 
   2  -1  13     8367.82     8102.30    159.42 o 
   3  -1  13      281.38      294.57     21.11 o 
   4  -1  13     8796.07     8163.80    232.15 o 
   5  -1  13     1563.77     1448.92     67.09 o 
   6  -1  13     2209.11     2182.95     90.38 o 
  -4   0  13     4071.59     4110.27    146.68 o 
  -3   0  13      373.07      374.24     40.54 o 
  -2   0  13     7544.46     7782.84    226.30 o 
  -1   0  13     1661.08     1828.21     78.28 o 
   0   0  13     4989.69     5598.10    168.65 o 
   1   0  13     8850.00     8616.26    167.34 o 
   2   0  13      648.77      656.77     29.95 o 
   3   0  13     9295.38     8919.90    248.07 o 
   4   0  13     1423.64     1390.39     62.14 o 
   5   0  13     4013.96     3774.11    126.15 o 
   6   0  13     4989.98     4983.10    161.11 o 
   7   0  13       82.73      119.69     28.29 o 
  -4   1  13        6.97       52.66     25.14 o 
  -3   1  13     2705.68     2930.42    112.79 o 
  -2   1  13     1657.08     1642.71     75.98 o 
  -1   1  13     3092.57     3312.80    116.49 o 
   0   1  13     6217.09     7016.95    150.36 o 
   1   1  13      343.50      320.85     20.05 o 
   2   1  13     4944.20     4645.25    161.08 o 
   3   1  13      419.85      389.80     32.10 o 
   4   1  13     2552.39     2368.27     87.35 o 
   5   1  13     1814.61     1740.95     74.67 o 
   6   1  13       99.56      113.38     25.47 o 
   7   1  13     2612.62     2666.13    104.55 o 
  -4   2  13     2263.80     2166.15     94.14 o 
  -3   2  13      456.45      477.60     41.74 o 
  -2   2  13     1180.60     1243.13     63.85 o 
  -1   2  13     1591.55     1674.93     73.38 o 
   0   2  13        2.25       12.20     10.31 o 
   1   2  13     3947.33     3922.09     86.85 o 
   2   2  13     2147.56     1905.58     70.38 o 
   3   2  13     1138.33     1014.62     49.77 o 
   4   2  13     2563.90     2287.63     84.81 o 
   5   2  13       18.69       30.75     17.59 o 
   6   2  13     2543.35     2271.13     90.55 o 
   7   2  13      146.40      127.49     26.99 o 
  -4   3  13     1268.29     1324.73     77.77 o 
  -3   3  13      877.95      870.16     33.91 o 
  -2   3  13     2700.32     2762.79     63.82 o 
  -1   3  13       16.28       19.92      8.40 o 
   0   3  13     4821.06     5421.60    113.26 o 
   1   3  13      603.69      595.62     26.89 o 
   2   3  13     3458.14     3292.32    107.53 o 
   3   3  13     6175.95     5404.61    160.45 o 
   4   3  13      176.55      189.88     24.81 o 
   5   3  13     4583.58     4102.57    133.41 o 
   6   3  13      285.95      247.31     29.79 o 
   7   3  13     1122.71     1061.62     60.58 o 
  -4   4  13      539.81      554.03     38.85 o 
  -3   4  13     2405.73     2387.71     59.92 o 
  -2   4  13      184.00      177.87     16.55 o 
  -1   4  13     3056.35     3086.81     55.48 o 
   0   4  13     2287.38     2667.98     72.06 o 
   1   4  13     1644.41     1588.80     65.08 o 
   2   4  13     7324.95     6835.36    196.19 o 
   3   4  13      519.05      494.77     35.24 o 
   4   4  13     6582.24     5774.16    172.88 o 
   5   4  13     1573.01     1367.03     63.32 o 
   6   4  13     1793.17     1606.83     72.05 o 
   7   4  13     3444.49     3238.18    119.41 o 
  -4   5  13     3454.77     3318.50    101.13 o 
  -3   5  13       10.38       18.53     12.95 o 
  -2   5  13     5656.43     5672.22     93.83 o 
  -1   5  13     2426.33     2415.97     75.71 o 
   0   5  13     2249.43     2426.99     61.82 o 
   1   5  13     5697.69     5625.53    167.65 o 
   2   5  13        0.81        9.17     16.11 o 
   3   5  13     4242.14     3977.35    129.08 o 
   4   5  13     3561.35     3156.41    109.16 o 
   5   5  13     2415.96     2152.17     85.13 o 
   6   5  13     5319.97     4928.91    159.30 o 
   7   5  13        2.78       19.20     19.61 o 
  -4   6  13       15.07       -4.01     17.20 o 
  -3   6  13     3376.32     3131.73     92.70 o 
  -2   6  13     1198.31     1222.86     31.22 o 
  -1   6  13     1725.80     1696.20     49.70 o 
   0   6  13     4087.49     4703.21    148.69 o 
   1   6  13       86.47      114.31     21.85 o 
   2   6  13     5090.95     4943.46    153.62 o 
   3   6  13     2086.92     2070.85     81.79 o 
   4   6  13     3596.01     3263.13    113.58 o 
   5   6  13     2797.05     2597.37     97.26 o 
   6   6  13      172.00      170.43     27.10 o 
   7   6  13     2354.55     2167.81     92.55 o 
  -4   7  13     1178.34     1043.33     50.09 o 
  -3   7  13     1314.89     1333.79     40.24 o 
  -2   7  13      668.68      646.70     26.54 o 
  -1   7  13     1887.59     2063.37    148.29 o 
   0   7  13       14.41        9.63     10.88 o 
   1   7  13     1646.54     1626.10     68.73 o 
   2   7  13      478.96      428.14     37.48 o 
   3   7  13      358.15      427.96     36.95 o 
   4   7  13     1047.82     1031.65     56.58 o 
   5   7  13        5.03       12.53     17.04 o 
   6   7  13     1530.00     1426.11     70.74 o 
  -4   8  13      504.17      479.31     38.08 o 
  -3   8  13      480.33      452.08     19.97 o 
  -2   8  13     1281.65     1203.50     29.45 o 
  -1   8  13       10.85       27.84     16.51 o 
   0   8  13     1695.33     1815.31     75.20 o 
   1   8  13      658.95      625.00     42.25 o 
   2   8  13      367.72      346.32     33.31 o 
   3   8  13     1580.91     1595.11     72.30 o 
   4   8  13        9.65       46.40     20.85 o 
   5   8  13     1024.66      989.48     57.45 o 
   6   8  13      449.75      408.73     39.01 o 
  -3   9  13     1173.16     1142.39     30.84 o 
  -2   9  13      146.18      158.34     12.98 o 
  -1   9  13     1858.08     1669.62     72.16 o 
   0   9  13     1230.48     1295.55     64.02 o 
   1   9  13      882.09      782.60     49.75 o 
   2   9  13     2948.30     2814.25    105.66 o 
   3   9  13       32.85       41.45     21.66 o 
   4   9  13     2663.97     2761.73    108.29 o 
   5   9  13     1529.13     1463.80     73.58 o 
   6   9  13     1104.94     1013.89     60.30 o 
  -3  10  13      176.40      208.79     15.79 o 
  -2  10  13     2805.34     2712.32     51.70 o 
  -1  10  13     1597.37     1617.14     73.93 o 
   0  10  13      630.46      750.10     49.49 o 
   1  10  13     3095.88     3030.28    111.53 o 
   2  10  13      273.63      297.24     33.82 o 
   3  10  13     2900.47     2947.94    114.25 o 
   4  10  13     1945.38     2082.81     93.75 o 
   5  10  13      898.22      906.93     60.32 o 
  -2  11  13     1701.37     1930.14     85.68 o 
  -1  11  13      745.97      712.08     50.16 o 
   0  11  13     4599.04     4931.14    161.70 o 
   1  11  13       31.69       39.49     22.11 o 
   2  11  13     2981.44     3232.92    120.36 o 
   3  11  13      873.79      916.68     58.20 o 
   4  11  13      243.24      210.53     33.52 o 
   5  11  13     1427.27     1562.92     81.66 o 
  -2  12  13       64.27       72.11     25.23 o 
  -1  12  13     1819.28     1949.62     88.24 o 
   0  12  13       86.89      105.52     25.04 o 
   1  12  13     1604.45     1611.29     78.15 o 
   2  12  13      960.66      993.54     60.43 o 
   3  12  13      434.57      529.17     48.57 o 
   4  12  13     1179.63     1228.39     72.07 o 
  -1  13  13        7.51       24.03     24.04 o 
   0  13  13      357.51      374.06     41.04 o 
   1  13  13      338.69      327.06     39.14 o 
   2  13  13      276.60      317.63     37.80 o 
   3  13  13      645.29      634.80     54.07 o 
   1  -5  14      355.70      359.06     37.22 o 
   2  -5  14     3161.64     3385.30    120.02 o 
  -1  -4  14     3576.24     4137.31    143.73 o 
   0  -4  14      535.69      673.51     49.56 o 
   1  -4  14     2372.52     2466.92     96.77 o 
   2  -4  14     2307.27     2385.48     94.73 o 
   3  -4  14      472.10      531.22     41.36 o 
   4  -4  14     3207.96     3201.07     80.63 o 
  -1  -3  14      224.78      229.56     31.72 o 
   0  -3  14     1151.80     1431.48     70.08 o 
   1  -3  14     1489.09     1700.15     77.84 o 
   2  -3  14      157.21      196.07     29.65 o 
   3  -3  14     1726.68     1786.81     53.72 o 
   4  -3  14      142.31      138.93     18.05 o 
   5  -3  14     1374.02     1401.67     49.01 o 
  -2  -2  14      369.12      405.43     41.23 o 
  -1  -2  14     1368.62     1578.33     75.45 o 
   0  -2  14     1279.52     1501.35     71.22 o 
   1  -2  14      346.35      362.47     36.55 o 
   2  -2  14     2179.75     2177.02     86.80 o 
   3  -2  14      236.15      265.74     21.69 o 
   4  -2  14     1561.67     1607.99     61.10 o 
   5  -2  14     1272.83     1281.43     65.69 o 
  -2  -1  14      992.09     1009.29     61.19 o 
  -1  -1  14     1698.22     1821.83     82.59 o 
   0  -1  14       49.12       75.29     22.97 o 
   1  -1  14     4822.32     5118.79    160.09 o 
   2  -1  14      634.96      651.58     30.28 o 
   3  -1  14     3955.36     3976.91     91.26 o 
   4  -1  14     1771.16     1708.45     73.12 o 
   5  -1  14      668.36      658.03     45.45 o 
   6  -1  14     2427.21     2349.97     95.40 o 
  -3   0  14     1384.47     1553.15     80.14 o 
  -2   0  14     2990.57     3172.62    118.49 o 
  -1   0  14        4.15       18.07     18.73 o 
   0   0  14     4148.72     4731.07    151.85 o 
   1   0  14     1011.77     1109.49     38.52 o 
   2   0  14     2137.63     2078.38     56.54 o 
   3   0  14     4526.84     4223.81     95.21 o 
   4   0  14       14.50       41.82     18.72 o 
   5   0  14     3887.07     3765.44    128.04 o 
   6   0  14      305.40      259.61     32.99 o 
  -3   1  14     2456.26     2774.89    112.40 o 
  -2   1  14       14.61       25.92     21.36 o 
  -1   1  14     3573.13     3668.27    126.84 o 
   0   1  14     1017.98     1214.22     61.51 o 
   1   1  14     1130.99     1124.64     37.97 o 
   2   1  14     3879.51     3659.89    123.13 o 
   3   1  14       63.09       70.69     19.66 o 
   4   1  14     4333.06     4021.40    131.14 o 
   5   1  14     1330.99     1334.70     65.34 o 
   6   1  14     1016.91      960.33     55.72 o 
  -3   2  14       49.81       66.25     25.34 o 
  -2   2  14     1815.65     1926.36     85.02 o 
  -1   2  14      284.41      298.20     34.58 o 
   0   2  14      426.38      513.28     27.35 o 
   1   2  14     1139.42     1085.11     37.47 o 
   2   2  14       23.91       17.63     10.85 o 
   3   2  14     1312.72     1157.34     54.90 o 
   4   2  14      276.96      213.84     26.94 o 
   5   2  14     2068.98     1904.79     78.63 o 
   6   2  14     1038.30     1019.44     58.18 o 
  -3   3  14      744.29      772.95     33.47 o 
  -2   3  14      283.40      282.93     20.42 o 
  -1   3  14      605.11      656.50     47.37 o 
   0   3  14     1139.29     1328.10     43.34 o 
   1   3  14        1.67        6.61     10.80 o 
   2   3  14      588.21      496.93     34.56 o 
   3   3  14      217.23      224.91     24.99 o 
   4   3  14      358.48      326.71     31.74 o 
   5   3  14      318.38      320.76     32.89 o 
   6   3  14        4.35       -4.98     17.91 o 
  -3   4  14      743.83      777.61     33.63 o 
  -2   4  14     1118.17     1178.26     38.56 o 
  -1   4  14     1810.64     1859.37     81.65 o 
   0   4  14      124.04      148.76     16.94 o 
   1   4  14     3248.03     3184.69     76.77 o 
   2   4  14      686.73      639.52     41.37 o 
   3   4  14      794.35      783.31     46.17 o 
   4   4  14     2025.10     1854.25     76.22 o 
   5   4  14        8.34       48.58     19.36 o 
   6   4  14     2912.68     2663.83    102.14 o 
  -3   5  14      772.11      763.51     42.50 o 
  -2   5  14     2794.19     2784.70     91.39 o 
  -1   5  14       47.97       50.47     14.30 o 
   0   5  14     3768.83     4290.20     96.75 o 
   1   5  14     1169.61     1080.04     53.47 o 
   2   5  14     1434.91     1373.49     62.05 o 
   3   5  14     4605.84     4276.06    137.80 o 
   4   5  14       29.29       34.83     17.88 o 
   5   5  14     3335.21     3031.80    109.92 o 
   6   5  14      242.51      244.57     32.03 o 
  -3   6  14     2152.86     2204.00     74.97 o 
  -2   6  14        6.48       20.49     13.18 o 
  -1   6  14     3397.23     3428.80     82.23 o 
   0   6  14     1375.03     1489.60     46.38 o 
   1   6  14      915.46      944.40     50.87 o 
   2   6  14     3439.85     3340.00    115.58 o 
   3   6  14        2.00        7.77     16.24 o 
   4   6  14     1507.93     1399.40     66.21 o 
   5   6  14      886.27      746.79     47.84 o 
   6   6  14      186.83      186.19     30.16 o 
  -3   7  14       22.32        5.46     17.57 o 
  -2   7  14     1732.85     1647.22     71.47 o 
  -1   7  14      568.81      531.69     30.60 o 
   0   7  14      778.60      812.46     58.70 o 
   1   7  14     1748.28     1686.25     72.42 o 
   2   7  14       14.20        9.66     16.68 o 
   3   7  14     1255.32     1213.04     62.22 o 
   4   7  14      783.26      724.39     49.57 o 
   5   7  14      393.89      404.80     37.01 o 
   6   7  14     1079.77      937.91     57.59 o 
  -3   8  14      526.56      500.12     27.26 o 
  -2   8  14      377.33      412.90     37.43 o 
  -1   8  14       75.22       75.07     22.34 o 
   0   8  14      804.09      888.21     46.62 o 
   1   8  14        4.44        0.44     15.84 o 
   2   8  14      615.70      624.00     44.99 o 
   3   8  14      215.44      246.55     31.53 o 
   4   8  14      215.46      189.43     29.82 o 
   5   8  14      816.03      843.77     53.80 o 
   6   8  14       14.30       12.60     19.58 o 
  -2   9  14      503.61      543.63     42.75 o 
  -1   9  14     1507.02     1537.58     70.42 o 
   0   9  14        1.10        1.12     17.28 o 
   1   9  14     1327.35     1231.97     64.17 o 
   2   9  14      614.17      605.87     46.57 o 
   3   9  14      475.00      423.97     41.00 o 
   4   9  14     1160.57     1144.10     64.12 o 
   5   9  14       21.54       15.59     20.49 o 
  -2  10  14     1692.25     1676.21     76.93 o 
  -1  10  14        2.15       15.83     20.51 o 
   0  10  14     2100.88     2342.19     95.49 o 
   1  10  14     1395.64     1400.77     70.68 o 
   2  10  14     1197.07     1136.39     63.07 o 
   3  10  14     2913.16     2846.16    111.18 o 
   4  10  14        0.69       14.48     22.87 o 
   5  10  14     1717.30     1806.29     88.47 o 
  -1  11  14     1874.72     1848.86     83.32 o 
   0  11  14     1728.18     1876.96     85.38 o 
   1  11  14      863.33      957.97     59.44 o 
   2  11  14     2442.34     2277.19     96.76 o 
   3  11  14        1.76      -15.05     20.50 o 
   4  11  14     1966.58     1941.17     91.96 o 
  -1  12  14      360.74      368.85     39.24 o 
   0  12  14      292.58      317.90     38.18 o 
   1  12  14     1073.21     1026.90     62.77 o 
   2  12  14      169.13      258.09     34.45 o 
   3  12  14      977.22     1037.30     64.80 o 
   1  -3  15       57.68       29.44     20.77 o 
   2  -3  15      298.92      310.10     36.13 o 
   3  -3  15      798.24      859.71     53.27 o 
   0  -2  15      218.40      222.58     32.86 o 
   1  -2  15      167.58      160.03     28.35 o 
   2  -2  15      601.03      567.26     45.00 o 
   3  -2  15      101.88      123.45     20.34 o 
   4  -2  15      646.53      642.88     32.56 o 
  -1  -1  15      156.71      199.36     31.40 o 
   0  -1  15      513.90      621.06     47.72 o 
   1  -1  15     1396.42     1472.99     71.40 o 
   2  -1  15        8.81       10.05     18.06 o 
   3  -1  15     1197.01     1201.68     42.78 o 
   4  -1  15      627.21      595.73     31.35 o 
   5  -1  15      942.23      877.69     54.91 o 
  -2   0  15      475.39      535.34     48.89 o 
  -1   0  15     2524.41     2734.46    108.10 o 
   0   0  15     2161.49     2852.40    109.50 o 
   1   0  15      380.88      390.22     36.62 o 
   2   0  15     2270.22     2242.93     61.65 o 
   3   0  15      628.71      602.57     30.35 o 
   4   0  15     1320.72     1206.18     59.73 o 
   5   0  15     1814.72     1790.12     79.23 o 
  -2   1  15     1152.75     1177.37     67.05 o 
  -1   1  15     2511.29     2772.27    108.16 o 
   0   1  15      128.84      186.54     28.91 o 
   1   1  15     3764.07     4005.37    134.88 o 
   2   1  15      546.81      499.49     26.81 o 
   3   1  15     1493.50     1405.29     46.07 o 
   4   1  15      923.15      810.37     49.22 o 
   5   1  15       94.91       79.78     24.52 o 
  -2   2  15     1707.13     1832.57     85.73 o 
  -1   2  15        6.59        9.85     19.61 o 
   0   2  15     1815.10     2135.30     89.24 o 
   1   2  15      263.84      272.19     20.47 o 
   2   2  15      810.56      827.77     72.42 o 
   3   2  15     1457.39     1277.56     59.93 o 
   4   2  15       25.57       31.48     19.54 o 
   5   2  15      689.34      625.29     44.08 o 
  -2   3  15        1.49        5.23     20.76 o 
  -1   3  15     1046.34     1175.40     64.21 o 
   0   3  15      234.71      256.93     20.48 o 
   1   3  15      456.89      438.66     25.47 o 
   2   3  15      606.23      555.98     28.04 o 
   3   3  15      208.25      196.56     26.31 o 
   4   3  15      714.52      661.58     44.22 o 
   5   3  15      384.17      309.04     32.79 o 
   6   3  15      245.03      196.76     31.70 o 
  -2   4  15      717.86      738.50     53.38 o 
  -1   4  15      183.32      220.60     32.48 o 
   0   4  15      237.40      265.27     21.35 o 
   1   4  15     1176.48     1141.38     62.78 o 
   2   4  15        3.31        7.74     15.64 o 
   3   4  15     1078.55     1030.98     52.91 o 
   4   4  15      392.79      351.71     34.36 o 
   5   4  15     1221.68     1141.14     60.12 o 
   6   4  15      561.31      535.01     45.92 o 
  -2   5  15      968.09     1173.54     65.38 o 
  -1   5  15     1250.45     1270.88     81.52 o 
   0   5  15     2983.13     3323.88     98.69 o 
   1   5  15       97.01       85.04     15.48 o 
   2   5  15     3175.40     2940.45    104.76 o 
   3   5  15      676.50      625.50     42.56 o 
   4   5  15     1193.36     1029.66     55.02 o 
   5   5  15     1344.05     1207.46     62.56 o 
  -1   6  15     3136.67     3168.49    164.70 o 
   0   6  15        1.34       17.23     20.02 o 
   1   6  15     3323.27     3155.69    149.56 o 
   2   6  15     1183.79     1257.07     62.18 o 
   3   6  15     1496.01     1478.93     70.32 o 
   4   6  15     2516.80     2294.54     92.01 o 
   5   6  15       22.12       22.25     19.43 o 
  -2   7  15     2064.18     1853.45     78.22 o 
  -1   7  15        0.00        1.25     12.46 o 
   0   7  15     2378.56     2684.90     70.75 o 
   1   7  15      764.90      746.38     48.89 o 
   2   7  15      541.61      531.85     41.10 o 
   3   7  15     1304.63     1272.38     64.32 o 
   4   7  15        9.78       -2.87     19.29 o 
   5   7  15      833.15      791.17     51.38 o 
  -2   8  15       30.95       45.77     22.39 o 
  -1   8  15     1803.51     1760.90     77.37 o 
   0   8  15      445.25      470.61     27.74 o 
   1   8  15      859.65      925.03     54.96 o 
   2   8  15     1226.01     1170.99     62.16 o 
   3   8  15       63.28       71.66     24.08 o 
   4   8  15     1014.04     1031.97     62.25 o 
   5   8  15       74.82       51.89     23.72 o 
  -1   9  15      234.50      211.77     29.67 o 
   0   9  15       87.78      109.92     26.69 o 
   1   9  15      906.36      867.48     53.55 o 
   2   9  15       87.94       94.02     26.85 o 
   3   9  15     1521.32     1583.26     78.20 o 
   4   9  15      424.48      460.33     44.14 o 
  -1  10  15      602.02      633.89     49.71 o 
   0  10  15     2878.74     3092.10    116.67 o 
   1  10  15        0.81        3.28     19.28 o 
   2  10  15     1779.22     1846.45     85.99 o 
   3  10  15      622.07      582.22     49.68 o 
   4  10  15      258.55      259.41     37.39 o 
   0  11  15       45.56       71.62     26.51 o 
   1  11  15     2526.06     2396.14    100.49 o 
   2  11  15     1874.92     1921.52     89.66 o 
   3  11  15      571.80      563.90     49.53 o 
   1  -1  16       23.03       19.31     21.98 o 
   2  -1  16      832.52      907.51     56.17 o 
   3  -1  16      578.43      547.85     45.52 o 
   0   0  16      611.05      706.02     51.24 o 
   1   0  16     1275.69     1319.71     69.30 o 
   2   0  16     1879.80     1885.33     84.31 o 
   3   0  16      284.73      296.18     24.06 o 
   0   1  16     1585.03     1859.67     85.81 o 
   1   1  16     3123.56     3332.12    121.30 o 
   2   1  16      131.90      119.42     17.18 o 
   3   1  16     2680.60     2587.38     69.78 o 
   4   1  16      335.89      296.52     34.00 o 
  -1   2  16     1427.04     1466.78     74.92 o 
   0   2  16     1942.09     2390.22     98.42 o 
   1   2  16      163.19      233.88     33.16 o 
   2   2  16     1856.92     1759.26     53.36 o 
   3   2  16      320.27      330.53     24.44 o 
   4   2  16      893.64      907.57     53.11 o 
  -1   3  16     1499.15     1590.52     78.49 o 
   0   3  16        4.86       15.48     21.09 o 
   1   3  16     1537.55     1410.44     47.59 o 
   2   3  16      540.54      501.06     27.95 o 
   3   3  16      755.25      639.04     43.59 o 
   4   3  16      911.06      871.59     52.93 o 
  -1   4  16       22.23       22.56     23.25 o 
   0   4  16     1887.42     2183.56     91.77 o 
   1   4  16      274.57      249.18     35.65 o 
   2   4  16      762.72      738.87     47.87 o 
   3   4  16     1274.36     1057.51     55.22 o 
   4   4  16       22.26       10.69     19.81 o 
   5   4  16     1398.89     1293.73     65.85 o 
  -1   5  16     3904.84     4393.92    149.73 o 
   0   5  16      826.03      989.10     40.40 o 
   1   5  16     1530.58     1458.46     48.32 o 
   2   5  16     2590.04     2428.48     93.86 o 
   3   5  16      127.39      172.33     26.95 o 
   4   5  16     2032.32     1813.30     78.89 o 
   5   5  16      352.50      322.53     35.23 o 
  -1   6  16      949.91      941.88     59.99 o 
   0   6  16     1893.82     2109.61     61.78 o 
   1   6  16     4867.09     4978.68    112.75 o 
   2   6  16       16.54       31.51     19.79 o 
   3   6  16     4425.10     4307.02    144.48 o 
   4   6  16     1239.90     1141.09     61.09 o 
  -1   7  16     1506.23     1454.44     69.03 o 
   0   7  16     4971.36     5757.50    167.82 o 
   1   7  16       93.40       92.87     17.77 o 
   2   7  16     3542.31     3395.67    122.39 o 
   3   7  16      843.80      771.86     51.34 o 
   4   7  16     1142.25     1114.50     63.65 o 
   0   8  16       23.31       36.66     15.84 o 
   1   8  16     1571.40     1511.83     51.72 o 
   2   8  16     1388.28     1339.55     68.28 o 
   3   8  16      460.33      433.95     41.07 o 
   4   8  16     1709.40     1685.14     80.61 o 
   0   9  16     3460.29     3698.68    130.18 o 
   1   9  16      739.04      756.89     53.44 o 
   2   9  16     1145.17     1115.82     65.03 o 
   3   9  16     1178.40     1237.14     70.43 o 
   1  10  16     1981.09     2024.41     90.72 o 
   2  10  16     3250.52     3561.13    133.27 o 
   1   3  17     2548.52     2838.76    111.50 o 
   2   3  17      300.34      337.20     25.16 o 
   1   4  17      341.96      335.27     25.41 o 
   2   4  17     2613.23     2498.27    194.95 o 
   3   4  17      336.69      289.37     32.31 o 
   1   5  17     3646.26     3627.47    203.95 o 
   2   5  17     1324.55     1333.65     48.42 o 
   3   5  17     2620.26     2257.68     90.36 o 
   1   6  17     1135.89     1153.75     55.57 o 
   2   6  17     2253.53     2217.93     78.91 o 
   2   7  17     5516.70     5467.76    175.22 o 
                                                 
